# Supplementary material for: Malaria Mortality in Brazil: Age–Period–Cohort Effects, Sociodemographic Factors, and Sustainable Development Indicators
Source: Trop Med Infect Dis. 2025 Jan 31;10(2):41. doi: 10.3390/tropicalmed10020041 (PMC11860777; doi:10.3390/tropicalmed10020041)
Supplement: Supplementary file 1 [file tropicalmed-10-00041-s001.zip]

Archive with 3 entries (3 files):
- preprocessing.R
- visualization.R
- Taxa_mortalidade_ajustada_idade_Malária editada 12 jun.xlsx
