# Supplementary material for: Malaria Mortality in Brazil: Age–Period–Cohort Effects, Sociodemographic Factors, and Sustainable Development Indicators
Source: Trop Med Infect Dis. 2025 Jan 31;10(2):41. doi: 10.3390/tropicalmed10020041 (PMC11860777; doi:10.3390/tropicalmed10020041)
Supplement: Supplementary file 1 [file tropicalmed-10-00041-s001.zip › preprocessing.R]

# Importando pacotes
library(tidyverse)
library(dplyr)
library(summarytools)
library(readr)
library(writexl)
library(readxl)
library(janitor)
library(skimr)
library(ggplot2)
library(forcats)
library(lubridate)
library(stringr)
library(tidymodels)
library(caret)
library(microdatasus)


# Aquisição dos dados via microdataSUS - SIM
dados11 <- fetch_datasus(year_start = 1996, 
                         year_end = 2022, 
                         information_system = "SIM-DO", 
                         uf = "RO", 
                         vars = c("DTOBITO", "IDADE", "SEXO", "RACACOR", "ESTCIV", "ESC", "OCUP", "CODMUNRES", "LOCOCOR", "CAUSABAS"))

dados12 <- fetch_datasus(year_start = 1996, 
                         year_end = 2022, 
                         information_system = "SIM-DO", 
                         uf = "AC", 
                         vars = c("DTOBITO", "IDADE", "SEXO", "RACACOR", "ESTCIV", "ESC", "OCUP", "CODMUNRES", "LOCOCOR", "CAUSABAS"))
dados13 <- fetch_datasus(year_start = 1996, 
                         year_end = 2022, 
                         information_system = "SIM-DO",
                         uf = "AM", 
                         vars = c("DTOBITO", "IDADE", "SEXO", "RACACOR", "ESTCIV", "ESC", "OCUP", "CODMUNRES", "LOCOCOR", "CAUSABAS"))
dados14 <- fetch_datasus(year_start = 1996, 
                         year_end = 2022, 
                         information_system = "SIM-DO", 
                         uf = "RR", 
                         vars = c("DTOBITO", "IDADE", "SEXO", "RACACOR", "ESTCIV", "ESC", "OCUP", "CODMUNRES", "LOCOCOR", "CAUSABAS"))
dados15 <- fetch_datasus(year_start = 1996, 
                         year_end = 2022, 
                         information_system = "SIM-DO", 
                         uf = "PA", 
                         vars = c("DTOBITO", "IDADE", "SEXO", "RACACOR", "ESTCIV", "ESC", "OCUP", "CODMUNRES", "LOCOCOR", "CAUSABAS"))
dados16 <- fetch_datasus(year_start = 1996, 
                         year_end = 2022, 
                         information_system = "SIM-DO", 
                         uf = "AP", 
                         vars = c("DTOBITO", "IDADE", "SEXO", "RACACOR", "ESTCIV", "ESC", "OCUP", "CODMUNRES", "LOCOCOR", "CAUSABAS"))
dados17 <- fetch_datasus(year_start = 1996, 
                         year_end = 2022, 
                         information_system = "SIM-DO", 
                         uf = "TO", 
                         vars = c("DTOBITO", "IDADE", "SEXO", "RACACOR", "ESTCIV", "ESC", "OCUP", "CODMUNRES", "LOCOCOR", "CAUSABAS"))
dados21 <- fetch_datasus(year_start = 1996, 
                         year_end = 2022, 
                         information_system = "SIM-DO", 
                         uf = "MA", 
                         vars = c("DTOBITO", "IDADE", "SEXO", "RACACOR", "ESTCIV", "ESC", "OCUP", "CODMUNRES", "LOCOCOR", "CAUSABAS"))
dados22 <- fetch_datasus(year_start = 1996, 
                         year_end = 2022, 
                         information_system = "SIM-DO", 
                         uf = "PI", 
                         vars = c("DTOBITO", "IDADE", "SEXO", "RACACOR", "ESTCIV", "ESC", "OCUP", "CODMUNRES", "LOCOCOR", "CAUSABAS"))
dados23 <- fetch_datasus(year_start = 1996, 
                         year_end = 2022, 
                         information_system = "SIM-DO", 
                         uf = "CE", 
                         vars = c("DTOBITO", "IDADE", "SEXO", "RACACOR", "ESTCIV", "ESC", "OCUP", "CODMUNRES", "LOCOCOR", "CAUSABAS"))
dados24 <- fetch_datasus(year_start = 1996, 
                         year_end = 2022, 
                         information_system = "SIM-DO", 
                         uf = "RN", 
                         vars = c("DTOBITO", "IDADE", "SEXO", "RACACOR", "ESTCIV", "ESC", "OCUP", "CODMUNRES", "LOCOCOR", "CAUSABAS"))
dados25 <- fetch_datasus(year_start = 1996, 
                         year_end = 2022, 
                         information_system = "SIM-DO", 
                         uf = "PB", 
                         vars = c("DTOBITO", "IDADE", "SEXO", "RACACOR", "ESTCIV", "ESC", "OCUP", "CODMUNRES", "LOCOCOR", "CAUSABAS"))
dados26 <- fetch_datasus(year_start = 1996, 
                         year_end = 2022, 
                         information_system = "SIM-DO", 
                         uf = "PE", 
                         vars = c("DTOBITO", "IDADE", "SEXO", "RACACOR", "ESTCIV", "ESC", "OCUP", "CODMUNRES", "LOCOCOR", "CAUSABAS"))
dados27 <- fetch_datasus(year_start = 1996, 
                         year_end = 2022, 
                         information_system = "SIM-DO", 
                         uf = "AL", 
                         vars = c("DTOBITO", "IDADE", "SEXO", "RACACOR", "ESTCIV", "ESC", "OCUP", "CODMUNRES", "LOCOCOR", "CAUSABAS"))
dados28 <- fetch_datasus(year_start = 1996, 
                         year_end = 2022, 
                         information_system = "SIM-DO", 
                         uf = "SE", 
                         vars = c("DTOBITO", "IDADE", "SEXO", "RACACOR", "ESTCIV", "ESC", "OCUP", "CODMUNRES", "LOCOCOR", "CAUSABAS"))
dados29 <- fetch_datasus(year_start = 1996, 
                         year_end = 2022, 
                         information_system = "SIM-DO", 
                         uf = "BA", 
                         vars = c("DTOBITO", "IDADE", "SEXO", "RACACOR", "ESTCIV", "ESC", "OCUP", "CODMUNRES", "LOCOCOR", "CAUSABAS"))
dados31 <- fetch_datasus(year_start = 1996, 
                         year_end = 2022, 
                         information_system = "SIM-DO", 
                         uf = "MG", 
                         vars = c("DTOBITO", "IDADE", "SEXO", "RACACOR", "ESTCIV", "ESC", "OCUP", "CODMUNRES", "LOCOCOR", "CAUSABAS"))
dados32 <- fetch_datasus(year_start = 1996, 
                         year_end = 2022, 
                         information_system = "SIM-DO", 
                         uf = "ES", 
                         vars = c("DTOBITO", "IDADE", "SEXO", "RACACOR", "ESTCIV", "ESC", "OCUP", "CODMUNRES", "LOCOCOR", "CAUSABAS"))
dados33 <- fetch_datasus(year_start = 1996, 
                         year_end = 2022, 
                         information_system = "SIM-DO", 
                         uf = "RJ", 
                         vars = c("DTOBITO", "IDADE", "SEXO", "RACACOR", "ESTCIV", "ESC", "OCUP", "CODMUNRES", "LOCOCOR", "CAUSABAS"))
dados35 <- fetch_datasus(year_start = 1996, 
                         year_end = 2022, 
                         information_system = "SIM-DO", 
                         uf = "SP", 
                         vars = c("DTOBITO", "IDADE", "SEXO", "RACACOR", "ESTCIV", "ESC", "OCUP", "CODMUNRES", "LOCOCOR", "CAUSABAS"))
dados41 <- fetch_datasus(year_start = 1996, 
                         year_end = 2022, 
                         information_system = "SIM-DO", 
                         uf = "PR", 
                         vars = c("DTOBITO", "IDADE", "SEXO", "RACACOR", "ESTCIV", "ESC", "OCUP", "CODMUNRES", "LOCOCOR", "CAUSABAS"))
dados42 <- fetch_datasus(year_start = 1996, 
                         year_end = 2022, 
                         information_system = "SIM-DO", 
                         uf = "SC", 
                         vars = c("DTOBITO", "IDADE", "SEXO", "RACACOR", "ESTCIV", "ESC", "OCUP", "CODMUNRES", "LOCOCOR", "CAUSABAS"))
dados43 <- fetch_datasus(year_start = 1996, 
                         year_end = 2022, 
                         information_system = "SIM-DO", 
                         uf = "RS", 
                         vars = c("DTOBITO", "IDADE", "SEXO", "RACACOR", "ESTCIV", "ESC", "OCUP", "CODMUNRES", "LOCOCOR", "CAUSABAS"))
dados50<- fetch_datasus(year_start = 1996, 
                        year_end = 2022, 
                        information_system = "SIM-DO", 
                        uf = "MS", 
                        vars = c("DTOBITO", "IDADE", "SEXO", "RACACOR", "ESTCIV", "ESC", "OCUP", "CODMUNRES", "LOCOCOR", "CAUSABAS"))
dados51 <- fetch_datasus(year_start = 1996, 
                         year_end = 2022, 
                         information_system = "SIM-DO", 
                         uf = "MT", 
                         vars = c("DTOBITO", "IDADE", "SEXO", "RACACOR", "ESTCIV", "ESC", "OCUP", "CODMUNRES", "LOCOCOR", "CAUSABAS"))
dados52 <- fetch_datasus(year_start = 1996, 
                         year_end = 2022, 
                         information_system = "SIM-DO", 
                         uf = "GO", 
                         vars = c("DTOBITO", "IDADE", "SEXO", "RACACOR", "ESTCIV", "ESC", "OCUP", "CODMUNRES", "LOCOCOR", "CAUSABAS"))
dados53 <- fetch_datasus(year_start = 1996, 
                         year_end = 2022, 
                         information_system = "SIM-DO", 
                         uf = "DF", 
                         vars = c("DTOBITO", "IDADE", "SEXO", "RACACOR", "ESTCIV", "ESC", "OCUP", "CODMUNRES", "LOCOCOR", "CAUSABAS"))

# Unindo vetores em um único objeto {dados_SIM}
dados_SIM <- bind_rows(
  dados11, dados12, dados13, dados14, dados15, dados16, dados17,
  dados21, dados22, dados23, dados24, dados25, dados26, dados27, dados28, dados29,
  dados31, dados32, dados33, dados35,
  dados41, dados42, dados43,
  dados50, dados51, dados52, dados53
)

# Checando novo data.frame unificado
head(dados_SIM)
glimpse(dados_SIM)

# Salvando em formato CSV e XLSX
write.csv(dados_SIM, "dados_SIM", row.names = FALSE)

# Leitura da base de dados
dadosSIM <- read.csv("dados_SIM")

# Filtragem de óbitos CID-10 MALÁRIA
codigos_desejados <- c("B50", "B500", "B508", "B509", "B51", "B510", "B518",
                       "B519", "B52", "B520", "B528", "B529", "B53", "B530", "B531", "B538", "B54", "P373", "P374")

# Filtrar os dados para incluir apenas as linhas com os codigos_desejados em CAUSABAS
dadosMalaria <- dados_SIM %>%
  filter(CAUSABAS %in% codigos_desejados)

dados2022 <- read_xlsx("dadosMalaria.xlsx")

malaria1996a2022 <- bind_rows(dadosMalaria, dados2022)

# Visualizar os dados filtrados
head(dadosMalaria)
View(dadosMalaria)
# Salvando em formato CSV e XLSX
write.csv(dadosMalaria, "dadosMalaria.csv", row.names = FALSE)
write_xlsx(dadosMalaria, "dadosMalaria.xlsx")
write_xlsx(malaria1996a2022, "malariaMariusa.xlsx")

###########################################################################################################################
# Análise da Qualidade dos Dados

# Carregar pacotes necessários
library(tidyverse)
library(readxl)
library(janitor)
library(jmvReadWrite)

# Carregar o arquivo enviado
dados_malaria <- read_xlsx("malariaMariusa.xlsx")

# Função para calcular a completude dos dados
calcular_completude <- function(df) {
  completude <- df %>%
    summarise_all(~ mean(!is.na(.))) %>%
    gather(key = "variable", value = "completude_pct")
  return(completude)
}

# Calcular completude dos dados
completude_dados_malaria <- calcular_completude(dados_malaria)

# Visualizar completude dos dados
completude_dados_malaria

# Resumo estatístico das variáveis
summary(dados_malaria)

# Verificar valores ausentes
colSums(is.na(dados_malaria))

# Transformar e classificar as variáveis conforme o dicionário de dados do SIM
dados_malaria <- dados_malaria %>%
  mutate(
    # Sexo: M – masculino; F – feminino; I – ignorado.
    SEXO = factor(SEXO, levels = c("1", "2", "9"), labels = c("Masculino", "Feminino", NA)),
    
    # Raça/Cor: 1 – Branca; 2 – Preta; 3 – Amarela; 4 – Parda; 5 – Indígena; 9 – Ignorado.
    RACACOR = factor(RACACOR, levels = c("1", "2", "3", "4", "5", "9"),
                     labels = c("Branca", "Preta", "Amarela", "Parda", "Indígena", NA)),
    
    # Estado Civil: 1 – Solteiro; 2 – Casado; 3 – Viúvo; 4 – Separado judicialmente/divorciado; 5 – União estável; 9 – Ignorado.
    ESTCIV = factor(ESTCIV, levels = c("1", "2", "3", "4", "5", "9"),
                    labels = c("Solteiro", "Casado", "Viúvo", "Separado/Divorciado", "União Estável", NA)),
    
    # Grau de Instrução: 1 – Nenhuma; 2 – de 1 a 3 anos; 3 – de 4 a 7 anos; 4 – de 8 a 11 anos; 5 – 12 anos e mais; 9 – Ignorado.
    ESC = factor(ESC, levels = c("1", "2", "3", "4", "5", "9"),
                 labels = c("Nenhuma", "1 a 3 anos", "4 a 7 anos", "8 a 11 anos", "12 anos ou mais", NA))
  )

# Função para decodificar a idade
decodificar_idade <- function(idade) {
  unidade <- as.numeric(substr(idade, 1, 1))
  quantidade <- as.numeric(substr(idade, 2, 3))
  
  # Converter a idade para anos
  idade_anos <- case_when(
    unidade == 0 ~ 0,  # Menor de 1 hora
    unidade == 1 ~ 0,  # Horas
    unidade == 2 ~ 0,  # Dias
    unidade == 3 ~ 0,  # Meses
    unidade == 4 ~ quantidade,  # Anos
    unidade == 5 ~ 100 + quantidade  # Anos (mais de 100 anos)
  )
  return(idade_anos)
}

# Aplicar a função de decodificação da idade e criar a coluna de faixa etária
dados_malaria <- dados_malaria %>%
  mutate(
    IDADE_DEC = decodificar_idade(IDADE),  # Decodificar a idade
    Fxetaria = case_when(
      IDADE_DEC < 1 ~ "Menor de 1 ano",
      IDADE_DEC >= 1 & IDADE_DEC <= 4 ~ "1 a 4 anos",
      IDADE_DEC >= 5 & IDADE_DEC <= 9 ~ "5 a 9 anos",
      IDADE_DEC >= 10 & IDADE_DEC <= 14 ~ "10 a 14 anos",
      IDADE_DEC >= 15 & IDADE_DEC <= 19 ~ "15 a 19 anos",
      IDADE_DEC >= 20 & IDADE_DEC <= 29 ~ "20 a 29 anos",
      IDADE_DEC >= 30 & IDADE_DEC <= 39 ~ "30 a 39 anos",
      IDADE_DEC >= 40 & IDADE_DEC <= 49 ~ "40 a 49 anos",
      IDADE_DEC >= 50 & IDADE_DEC <= 59 ~ "50 a 59 anos",
      IDADE_DEC >= 60 & IDADE_DEC <= 69 ~ "60 a 69 anos",
      IDADE_DEC >= 70 & IDADE_DEC <= 79 ~ "70 a 79 anos",
      IDADE_DEC >= 80 ~ "80 anos e mais",
      is.na(IDADE_DEC) ~ "Idade ignorada"  # Tratar valores nulos
    )
  )

dados_malaria <- dados_malaria %>%
  mutate(REGIAO = case_when(
    substr(CODMUNRES, 1, 1) == "1" ~ "Norte",
    substr(CODMUNRES, 1, 1) == "2" ~ "Nordeste",
    substr(CODMUNRES, 1, 1) == "3" ~ "Sudeste",
    substr(CODMUNRES, 1, 1) == "4" ~ "Sul",
    substr(CODMUNRES, 1, 1) == "5" ~ "Centro-Oeste",
    TRUE ~ NA_character_  # Caso o código não corresponda a nenhuma região
  ))


# Excluir a variável OCUP
dados_malaria <- dados_malaria %>%
  select(-OCUP)

# Remover atributos adicionais
dados_malaria <- as.data.frame(dados_malaria)


# Salvar o objeto como um arquivo .omv
write_omv(dados_malaria, "dados_malaria9.omv")


# Omitir casos nulos nas variáveis especificadas
dados_malaria <- dados_malaria %>%
  filter(
    !is.na(CODMUNRES),
    !is.na(LOCOCOR),
    !is.na(CAUSABAS),
    !is.na(SEXO),
    !is.na(RACACOR),
    !is.na(ESTCIV),
    !is.na(ESC)
  )

# Verificar a completude dos dados após as transformações
completude_dados_malaria <- calcular_completude(dados_malaria)
print(completude_dados_malaria)
