# Supplementary material for: Malaria Mortality in Brazil: Age–Period–Cohort Effects, Sociodemographic Factors, and Sustainable Development Indicators
Source: Trop Med Infect Dis. 2025 Jan 31;10(2):41. doi: 10.3390/tropicalmed10020041 (PMC11860777; doi:10.3390/tropicalmed10020041)
Supplement: Supplementary file 1 [file tropicalmed-10-00041-s001.zip › visualization.R]

## Visualização dos dados ##
library(ggplot2)
library(dplyr)
library(viridis)

# Criar a tabela de frequência usando dplyr
tabela_frequencia <- dados_malaria %>%
  group_by(REGIAO, SEXO, Fxetaria) %>%
  summarise(Frequencia = n()) %>%
  arrange(REGIAO, SEXO, Fxetaria)

# Visualizar a tabela de frequência
print(tabela_frequencia)

# Criar a tabela de frequência
tabela_freq <- dados_malaria %>%
  group_by(REGIAO, SEXO, Fxetaria) %>%
  summarise(Frequencia = n()) %>%
  mutate(Percentual = Frequencia / sum(Frequencia) * 100) %>%
  arrange(REGIAO, SEXO, Fxetaria)


# Criar a tabela de frequência
tabela_freq <- dados_malaria %>%
  group_by(REGIAO, SEXO, Fxetaria) %>%
  summarise(Frequency = n()) %>%
  mutate(Percentage = Frequency / sum(Frequency) * 100) %>%
  arrange(REGIAO, SEXO, Fxetaria)

# Verificar se a tabela foi criada corretamente
print(head(tabela_freq))

# Gráfico de Barras Empilhadas e Gráfico de Pontos Sobreposto
ggplot(tabela_freq, aes(x = REGIAO, y = Frequencia, fill = Fxetaria)) +
  geom_bar(stat = "identity", position = "stack") +  # Gráfico de Barras Empilhadas
  geom_point(aes(y = Percentual, color = SEXO),  # Gráfico de Pontos
             position = position_jitter(width = 0.2, height = 0),
             size = 3) +
  scale_y_continuous(sec.axis = sec_axis(~., name = "Percentual (%)")) +  # Eixo Secundário para Percentual
  labs(title = "Distribuição de Casos de Malária por Região, Sexo e Faixa Etária",
       x = "Região", y = "Frequência Absoluta", fill = "Faixa Etária",
       color = "Sexo") +
  theme_minimal(base_size = 14) +
  theme(legend.position = "top")

# Gráfico de Barras Empilhadas (Stacked Bar Chart)
ggplot(tabela_freq, aes(x = REGIAO, y = Frequencia, fill = Fxetaria)) +
  geom_bar(stat = "identity", position = "stack") +  # Barras empilhadas
  facet_wrap(~ SEXO) +  # Separar por SEXO
  labs(title = "Distribuição de Casos de Malária por Região, Sexo e Faixa Etária",
       x = "Região", y = "Frequência Absoluta", fill = "Faixa Etária") +
  theme_minimal(base_size = 14) +
  theme(legend.position = "top")

# Gráfico de Barras Lado a Lado (Dodged Bar Chart)
ggplot(tabela_freq, aes(x = REGIAO, y = Frequencia, fill = Fxetaria)) +
  geom_bar(stat = "identity", position = "dodge") +  # Barras lado a lado
  facet_wrap(~ SEXO) +  # Separar por SEXO
  labs(title = "Distribuição de Casos de Malária por Região, Sexo e Faixa Etária",
       x = "Região", y = "Frequência Absoluta", fill = "Faixa Etária") +
  theme_minimal(base_size = 14) +
  theme(legend.position = "top")

# Traduzir os valores das categorias para inglês
tabela_freq <- tabela_freq %>%
  mutate(
    REGIAO = recode(REGIAO,
                    "Norte" = "North",
                    "Nordeste" = "Northeast",
                    "Sudeste" = "Southeast",
                    "Sul" = "South",
                    "Centro-Oeste" = "Midwest"),
    SEXO = recode(SEXO,
                  "Masculino" = "Male",
                  "Feminino" = "Female"),
    Fxetaria = recode(Fxetaria,
                      "Menor de 1 ano" = "Under 1 year",
                      "1 a 4 anos" = "1 to 4 years",
                      "5 a 9 anos" = "5 to 9 years",
                      "10 a 14 anos" = "10 to 14 years",
                      "15 a 19 anos" = "15 to 19 years",
                      "20 a 29 anos" = "20 to 29 years",
                      "30 a 39 anos" = "30 to 39 years",
                      "40 a 49 anos" = "40 to 49 years",
                      "50 a 59 anos" = "50 to 59 years",
                      "60 a 69 anos" = "60 to 69 years",
                      "70 a 79 anos" = "70 to 79 years",
                      "80 anos e mais" = "80 years and older",
                      "Idade ignorada" = "Age unknown")
  )

# Gráfico de Barras Lado a Lado (Dodged Bar Chart) em inglês
p <- ggplot(tabela_freq, aes(x = REGIAO, y = Frequency, fill = Fxetaria)) +
  geom_bar(stat = "identity", position = "dodge") +  # Barras lado a lado
  facet_wrap(~ SEXO) +  # Separar por SEXO
  labs(
    title = "Malaria deaths by region, sex, and age",
    x = "Region",
    y = "Absolute Frequency",
    fill = "Age Group"
  ) +
  scale_fill_viridis_d(option = "D", end = 0.85) +  # Paleta de cores viridis
  theme_minimal(base_size = 14) +
  theme(
    legend.position = "top",
    plot.title = element_text(size = 16, hjust = 0.5),
    axis.title.x = element_text(size = 14),
    axis.title.y = element_text(size = 14),
    axis.text = element_text(size = 12),
    legend.title = element_text(size = 14),
    legend.text = element_text(size = 12)
  )

# Exibir o gráfico
print(p)

# Salvar o gráfico com resolução 300 dpi
ggsave("malaria_cases_distribution.png", plot = p, width = 10, height = 8, dpi = 300)
