# Supplementary material for: Malaria Mortality in Brazil: Age–Period–Cohort Effects, Sociodemographic Factors, and Sustainable Development Indicators
Source: Trop Med Infect Dis. 2025 Jan 31;10(2):41. doi: 10.3390/tropicalmed10020041 (PMC11860777; doi:10.3390/tropicalmed10020041)
Supplement: Supplementary file 1 [file tropicalmed-10-00041-s001.zip › Taxa_mortalidade_ajustada_idade_Malária editada 12 jun.xlsx]

## Sheet: Taxa_mort_ajustada_idade
	Solteiro	Casado	Viuvo	Divorciado		Branco	Preto	Amarelo	Pardo	Indígena		Norte	Nordeste	Sudeste	Sul	Centro-Oeste		Brasil
2000	0.149195	0.106321	0.0892232	0.127766		0.0637078	0.208865	0.770241	0.144002	2.0966		1.76752	0.0756195	0.00276786	0.0117113	0.230054		2.08767
2001	0.105915	0.0687876	0.0213338	0.0168742		0.0395266	0.0809196	0	0.102295	0.594094		0.783407	0.0562335	0.00617558	0.0118022	0.163516		1.02113
2002	0.0567449	0.0417827	0.00394033	0.0160406		0.0273952	0.0874815	0	0.064351	0.222536		0.576609	0.0237328	0.00952517	0	0.0848096		0.694676
2003	#REF!	0.0306388	0.0329874	0.0150433		0.0287615	0.069478	0.192257	0.0724023	0.594369		0.717081	0.0135465	0.0118183	0.0189992	0.0459151		0.80736
2004	0.0873469	0.0368538	0.0245811	0.0106673		0.0320683	0.0727944	0	0.059717	0.370836		0.628601	0.0265412	0.00141503	0.0124527	0.0742748		0.743285
2005	0.0711664	0.0361724	0.0179663	0.0226114		0.0333754	0.0257794	0	0.0847426	0.679268		0.784575	0.0245316	0.00687095	0.00704095	0.00783644		0.830855
2006	0.0651574	0.03907	0.011819	0.00598748		0.0280736	0.0134957	0	0.0793696	0.307052		0.616942	0.0159634	0.0075471	0.0106582	0.0703614		0.721472
2007	0.0540193	0.0288466	0.0259805	0.00931415		0.0258544	0.0279006	0	0.0608071	0.959214		0.532034	0.018983	0.005941	0.010593	0.0458523		0.613403
2008	0.0365563	0.0233619	0	0.103167		0.0215351	0.0282646	0.0873001	0.0377191	0.50006		0.350971	0.0169735	0.00604122	0.00649883	0.00706262		0.387547
2009	0.0522715	0.0235582	0.0185984	0.0179112		0.0201857	0.0401284	0.0411665	0.0586738	0.904871		0.438147	0.0181248	0.00840963	0.00732984	0.0497334		0.521745
2010	0.0541527	0.0268768	0.0133442	0.0177466		0.020232	0.0269771	0.101428	0.0564902	0.372138		0.310694	0.00961036	0.00799773	0.00560466	0.0769452		0.410852
2011	0.0438714	0.0209617	0.0124122	0.00980149		0.0210988	0.040373	0	0.0503625	0.468969		0.273721	0.0175566	0.0116826	0.0132762	0.0515192		0.367756
2012	0.023909	0.0169471	0.00666915	0.00987686		0.0121844	0.00714145	0	0.0502054	1.12924		0.344076	0.00760646	0.00438456	0	0.0209691		0.377037
2013	0.0166243	0.0278403	0.0090148	0.00534153		0.00982403	0.0151648	0	0.0333068	0.234963		0.203785	0.00360803	0.00419577	0	0.0335504		0.24514
2014	0.0154466	0.00950271	0	0.0036862		0.00937799	0.0198584	0.060275	0.0226419	0.224128		0.0957897	0.0109397	0.00841786	0.00679189	0.0117419		0.133681
2015	0.0283273	0.00871743	0.00117405	0.00473086		0.0084504	0.0254015	0.0649585	0.0198189	0.574328		0.157331	0.00557905	0.00512095	0.00325555	0.0200219		0.191309
2016	0.0162279	0.00901912	0.0137657	0.0253028		0.00880572	0.0182055	0	0.0273833	0.517756		0.130591	0.00684415	0.00905071	0.00395464	0.0223435		0.172784
2017	0.0202011	0.00622815	0.00717373	0.00624548		0.00862209	0.0199538	0	0.0264683	0.354373		0.151461	0.0107808	0.00292768	0	0.00659501		0.171765
2018	0.0227991	0.012216	0.0121819	0.0227037		0.00980735	0.0191221	0	0.0428459	1.13138		0.202993	0.0118535	0.00860802	0.00716829	0.0317628		0.262386
2019	0.0135955	0.00524657	0.0110892	0.00564393		0.00691793	0.00992989	0	0.0340995	0.376314		0.140845	0.00342257	0.00713384	0.00314941	0.0230776		0.177629
2020	0.0271973	0.00837555	0.00100686	0.00536408		0.0106008	0	0	0.0289124	1.65547		0.222365	0.00483442	0.00479817	0.00574941	0.0120264		0.249774
2021	0.0278139	0.0195922	0.00382537	0		0.00550784	0.0103002	0	0.0485136	1.62861		0.284612	0.00817041	0.000974975	0.00231656	0.0107049		0.306779
2022	0.0375897	0.0311672	0.0109423	0.00613976		0.0119615	0.0230277	0	0.0238147	2.28733		0.331559	0.00234268	0.00813723	0.00881421	0.0394257		0.390279
	Não foi realizada

## Sheet: Indicadores_x_TMA
Ano	Regiao	TMA	Grau de urbanização	Produto Interno Bruto (PIB) per capita	Índice de Gini da renda domiciliar per capita	Índice parasitário anual (IPA) de malária	Número de profissionais de saúde por habitante	Gasto com ações e serviços públicos de saúde como proporção do PIB	Consultas p/habitante por Região segundo Ano	Estimativas das emissões de Gases Efeito Estufa (GEE) de origem antrópica, por setores de emissão e tipo de gás no Brasil - Produção de energia CO2 - dióxido de carbono	Número de focos de calor, segundo as Grandes Regiões e Unidades da Federação	Desflorestamento bruto anual na Amazônia Legal / km²	Distribuição percentual de moradores em domicílios particulares permanentes (%) com lixo coletado na zona urbana	Distribuição percentual de moradores em domicílios particulares permanentes (%) com lixo coletado na zona rural	Acesso a esgotamento sanitário por rede coletora em zona urbana
2000	1	1.76752	69.87	4008	0.6545	40.51	0.42	4.49	1.51	267646	101537	18226
2001	1	0.783407	70.35	4467.15	0.5665	25.86	0.51	5.14	1.59	276893	145567	18165
2002	1	0.576609	70.73	5132.32	0.5657	24.08	0.47	4.95	1.74	273412	234367	21650
2003	1	0.717081	71.11	5890.48	0.5436	28.02	0.58	4.64	1.76	268111	210894	25396
2004	1	0.628601	71.48	6679.49	0.5426	30.28	0.77	4.24	1.7	282581	232621	27772	88.8	15.8	4.9
2005	1	0.784575	71.84	7241.49	0.531	39.39	0.82	4.59	1.86	290621	225610	19014	91	18.4	4.8
2006	1	0.616942	72.21	7987.81	0.5217	34.96	0.84	4.86	1.85	295611	117315	14286	92.9	20.1	6.1
2007	1	0.532034	72.57	8706.39	0.5344	28.46	0.85	4.84	2	308967	229327	11651	94.8	23.7	12.2
2008	1	0.350971	72.93	10216.4	0.5107	19.95	0.92	4.89	2.19	327452	123249	12911	95.3	25.3	11.7
2009	1	0.438147	73.28	10625.8	0.5221	19.19	1	5.03	2.4	315649	123211	7464	97	28.9	10.1
2010	1	0.310694	73.58	12702	0.6319	20.27	0.9	4.51	2.22	347974	249291	7000
2011	1	0.273721			0.5367	15.97			2.27	362225	133087	6418	95.1	15.1	16.5
2012	1	0.344076	74.29		0.5136	14.25			2.27	395214	193838	4571	95.8	15.9	16.6
2013	1	0.203785								423169	115220	5891	97.2	19.8	17.8
2014	1	0.0957897								445197	183693	5012	96.9	20.7	15.9
2015	1	0.157331									236371	6207	97.2	19.3	17.2
2016	1	0.130591									188467
2000	2	0.0756195	69.07	3075.47	0.6682	1.66	0.81	4.59	2.02	267646	32148	18226
2001	2	0.0562335	69.53	3382.14	0.5991	0.82	0.83	5.07	2.1	276893	48601	18165
2002	2	0.0237328	69.96	3922.43	0.5945	0.34	0.85	5.07	2.21	273412	78514	21650
2003	2	0.0135465	70.39	4397.72	0.5843	0.19	0.89	5.07	2.16	268111	56945	25396
2004	2	0.0265412	70.81	4899.07	0.5822	0.24	0.95	5.02	2.06	282581	72901	27772	90	10.5	35.6
2005	2	0.0245316	71.22	5498.83	0.5702	0.18	0.99	5.2	2.1	290621	87230	19014	92.3	13.8	35
2006	2	0.0159634	71.64	6028.09	0.5723	0.14	1.02	5.48	2.18	295611	47323	14286	93	14.5	36.3
2007	2	0.018983	72.04	6663.56	0.5635	0.1	1.03	5.47	2.16	308967	75805	11651	93.9	15.4	37.9
2008	2	0.0169735	72.43	7487.49	0.5562	0.06	1.06	5.56	2.36	327452	42901	12911	95	17.1	41
2009	2	0.0181248	72.83	8167.74	0.5562	0.08	1.12	5.62	2.46	315649	53475	7464	95.4	19.2	39.5
2010	2	0.00961036	73.16	9560.72	0.6277	0.05	1.09	5.41	2.39	347974	93681	7000
2011	2	0.0175566			0.5434	0.04			2.54	362225	40897	6418	95.9	19.1	44.3
2012	2	0.00760646	73.87		0.5424	0.02			2.44	395214	66537	4571	95.2	18.9	46.7
2013	2	0.00360803								423169	44289	5891	96.5	21.9	47.1
2014	2	0.0109397								445197	74939	5012	96.7	24.4	47.9
2015	2	0.00557905									102412	6207	97	24.8	48.2
2016	2	0.00684415									81180
2000	3	0.00276786	90.52	9498.05	0.6093	0.01	1.97	2.41	2.6	267646	24210	18226
2001	3	0.00617558	90.83	10220.6	0.5646	0.01	2	2.54	2.67	276893	45033	18165
2002	3	0.00952517	91.07	11251.5	0.5602	0.01	2.05	2.64	2.79	273412	60943	21650
2003	3	0.0118183	91.31	12571	0.5545	0	2.11	2.68	2.76	268111	68017	25396
2004	3	0.00141503	91.55	14008.8	0.539	0	2.19	2.61	2.73	282581	60042	27772	98.5	37.2	81.6
2005	3	0.00687095	91.79	15468.7	0.54	0	2.28	2.66	2.74	290621	65123	19014	98.8	39.5	81.5
2006	3	0.0075471	92.03	16911.7	0.5336	0	2.31	2.7	2.73	295611	29769	14286	99	41.7	81
2007	3	0.005941	92.26	18615.6	0.5196	0	2.33	2.7	2.71	308967	63430	11651	99.2	44.7	83.4
2008	3	0.00604122	92.5	21182.7	0.5119	0	2.43	2.79	2.88	327452	40986	12911	99.1	47.4	85
2009	3	0.00840963	92.73	22147.1	0.507	0	2.37	2.89	2.95	315649	36800	7464	99.5	50.7	86.2
2010	3	0.00799773	92.93	25984.4	0.585	0	2.51	2.78	3.03	347974	68973	7000
2011	3	0.0116826			0.498	0			3.1	362225	45536	6418	99.2	46.9	86.5
2012	3	0.00438456	93.02		0.5013	0			3.06	395214	70208	4571	99.2	48.5	88.5
2013	3	0.00419577								423169	34571	5891	99.3	51.7	90.4
2014	3	0.00841786								445197	47099	5012	99.3	52.8	89.9
2015	3	0.00512095									69680	6207	99.5	52.2	90.3
2016	3	0.00905071									43963
2000	4	0.0117113	80.94	7737.01	0.5893	0.01	1.43	2.34	2.18	267646	8948	18226
2001	4	0.0118022	81.45	8547.4	0.5453	0.01	1.45	2.52	2.31	276893	7097	18165
2002	4	0	81.87	9700.14	0.5268	0.01	1.48	2.37	2.29	273412	12469	21650
2003	4	0.0189992	82.27	11560.3	0.5284	0	1.54	2.25	2.3	268111	15603	25396
2004	4	0.0124527	82.68	12676.4	0.5187	0	1.63	2.35	2.2	282581	9461	27772	98.7	30.6	27.8
2005	4	0.00704095	83.08	13206	0.5122	0	1.73	2.56	2.27	290621	10263	19014	98.8	32.3	30.4
2006	4	0.0106582	83.48	14156.1	0.5035	0	1.79	2.73	2.32	295611	7521	14286	99.2	39.3	30.8
2007	4	0.010593	83.86	16020.1	0.5016	0	1.81	2.63	2.39	308967	18314	11651	99.5	43.5	37.9
2008	4	0.00649883	84.25	18257.3	0.4913	0	1.89	2.73	2.41	327452	10139	12911	99.4	46.3	38.6
2009	4	0.00732984	84.63	19324.7	0.4875	0	2.1	2.79	2.62	315649	6168	7464	99.6	49.4	39.5
2010	4	0.00560466	84.94	22720.9	0.5337	0	2.06	2.73	2.75	347974	18496	7000
2011	4	0.0132762			0.4685	0			2.91	362225	16715	6418	99.5	51.2	40.6
2012	4	0	85.64		0.4646	0			2.88	395214	13147	4571	99.6	53.5	47.9
2013	4	0								423169	8018	5891	99.6	57.1	49
2014	4	0.00679189								445197	18873	5012	99.7	59.6	48.1
2015	4	0.00325555									14304	6207	99.7	59	55.2
2016	4	0.00395464									11397
2000	5	0.230054	86.73	8500.24	0.642	1.05	1.24	2.11	2.02	267646	3236	18226
2001	5	0.163516	86.99	9333.99	0.5944	0.6	1.29	2.46	2.33	276893	1718	18165
2002	5	0.0848096	87.2	10713.4	0.5927	0.61	1.33	2.53	2.48	273412	2724	21650
2003	5	0.0459151	87.41	12430	0.5772	0.5	1.41	2.38	2.32	268111	5120	25396
2004	5	0.0742748	87.62	13844.9	0.5698	0.56	1.57	2.35	2.18	282581	3490	27772	97.3	20.1	35.6
2005	5	0.00783644	87.83	14605.7	0.5734	0.76	1.68	2.56	2.31	290621	1931	19014	98	20.2	37.1
2006	5	0.0703614	88.04	15545.7	0.5593	0.62	1.71	2.72	2.36	295611	2736	14286	98.7	20.1	37.6
2007	5	0.0458523	88.24	17457.9	0.5715	0.59	1.76	2.78	2.47	308967	4445	11651	98.5	22.8	38.4
2008	5	0.00706262	88.44	20398.2	0.5632	0.27	1.83	2.7	2.62	327452	2282	12911	98.8	21.5	41.5
2009	5	0.0497334	88.65	22364.5	0.5555	0.24	1.96	2.57	2.57	315649	5099	7464	99	27.8	40.5
2010	5	0.0769452	88.82	24939.1	0.6019	0.16	1.76	2.5	2.58	347974	3864	7000
2011	5	0.0515192			0.533	0.11			2.86	362225	4402	6418	99.2	20.4	45.9
2012	5	0.0209691	89.17		0.5271	0.08			2.72	395214	4009	4571	98.9	22.7	46
2013	5	0.0335504								423169	3893	5891	99.1	24.8	48.8
2014	5	0.0117419								445197	5581	5012	99.3	27.3	46.5
2015	5	0.0200219									4560	6207	99.6	26.6	50.9
2016	5	0.0223435									9797
2000	6	2.08767	81.25	6946.35	0.646	3.62	1.39	2.95	2.25	267646	32995	18226
2001	6	1.02113	81.61	7553.79	0.5939	2.26	1.43	3.16	2.35	276893	43118	18165
2002	6	0.694676	81.93	8462.44	0.5877	2	1.46	3.22	2.45	273412	79717	21650
2003	6	0.80736	82.25	9611.21	0.5813	2.27	1.52	3.19	2.42	268111	65196	25396
2004	6	0.743285	82.57	10691.9	0.5705	2.5	1.61	3.42	2.35	282581	86727	27772	95.7	20	54.1
2005	6	0.830855	82.88	11658.1	0.5676	3.25	1.68	3.59	2.39	290621	61063	19014	96.6	22.6	54.3
2006	6	0.721472	83.19	12686.6	0.5608	2.9	1.71	3.68	2.42	295611	29890	14286	97.1	24.6	54.5
2007	6	0.613403	83.5	14056.3	0.5539	2.38	1.74	3.63	2.43	308967	67325	11651	97.6	26.9	57.4
2008	6	0.387547	83.81	15991.5	0.5441	1.63	1.8	3.7	2.59	327452	26941	12911	97.9	28.8	59.1
2009	6	0.521745	84.11	16917.6	0.5401	1.58	1.84	3.86	2.69	315649	21669	7464	98.3	31.7	59.2
2010	6	0.410852	84.36	19763.9	0.6086	1.71	1.86	3.67	2.71	347974	64260	7000
2011	6	0.367756			0.5294	1.36			2.83	362225	25527	6418	98.1	28.3	61.4
2012	6	0.377037	84.78		0.5277	1.21			2.77	395214	39890	4571	98	29.1	63.9
2013	6	0.24514								423169	24413	5891	98.5	32.1	65.3
2014	6	0.133681								445197	37168	5012	98.5	34.2	64.7
2015	6	0.191309									45349	6207	98.8	33.9	66.5
2016	6	0.172784									42046

## Sheet: Página2
		Norte	Nordeste	Sudeste	Sul	Centro-oeste
	Número de profissionais de saúde por habitante	-0,688*	-0,657*	0.416	0.057	-0,712*
	Gasto com ações e serviços públicos de saúde como proporção do PIB	-0.285	-0,706*	0,625*	-0.14	-0,709*
	Consultas p/habitante por Região segundo Ano	-0,713*	-0,566*	0.456	0.013	-0,631*
		Norte	Nordeste	Sudeste	Sul	Centro-oeste
	Produto Interno Bruto (PIB) per capita	-0,709*	-0,634*	0.408	0.088	-0,574*
	Índice de Gini da renda domiciliar per capita	0,578*	0,649*	-0.419	0.012	0,842*
		Standardized Coefficients	t	Sig.	Collinearity Statistics
		Beta			Tolerance	VIF
	(Constant)		-3.105	0.015
	Produto Interno Bruto (PIB) per capita	-0.236	-1.195	0.266	0.789	1.268
	Índice de Gini da renda domiciliar per capita	0.734	3.711	0.006	0.789	1.268

## Sheet: APC
	Ano	2000-2004		2005-2009		2010-2014		2015-2019
		ÓBITO	POPULAÇÃO	ÓBITO	POPULAÇÃO	ÓBITO	POPULAÇÃO	ÓBITO	POPULAÇÃO
	0 a 4	98	84436101	73	90696095	24	70992343	21	75045143
	5 a 9	24	85415248	21	91747836	12	76962222	4	81355829
	10 a 14	33	89421210	20	96050795	11	88271074	7	93310278
	15 a 19	55	92490289	38	99347411	11	87343754	4	92330020
	20 a 24	51.5	83182388	30.5	89349434	24.5	88650178	9.5	93711025
	25 a 29	51.5	71354313	30.5	76644439	24.5	87940873	9.5	92961228
	30 a 34	44.5	65157792	30	69988516	17	76183932	14.5	80533108
	35 a 39	44.5	65157792	30	69988516	17	76183932	14.5	80533108
	40 a 44	44.5	49656659	31.5	53338146	18.5	63870031	11	67516234
	45 a 49	44.5	49656659	31.5	53338146	18.5	63870031	11	67516234
	50 a 54	39.5	32243113	28	34633581	18.5	47353367	13	50056668
	55 a 59	39.5	32243113	28	34633581	18.5	47353367	13	50056668
	60 a 64	22.5	21105105	12.5	22669813	10	29195699	14	30862419
	65 a 69	22.5	21105105	12.5	22669813	10	29195699	14	30862419
	70 a 74	18	14296782	11.5	15356729	8.5	19254934	8.5	20354156
	75 a 79	18	9199170	11.5	9881186	8.5	13218118	8.5	13972712
	80 a 84	13.5	5278066	14.5	5669375	14	8543325	10	9031045
	85 a 89	13.5	2681129	14.5	2879905	14	4199890	10	4439653

## Sheet: Viuvo
			0.0558884			-0.00743683	-0.150695	-0.235392	-0.0561546	-0.136128	0.585805																	World average population between 2000-2025:	50.77	14.76	12.63	9.92	6.68	5.275
					VIUVO																	Óbito							Taxa de mortalidade							Taxa de mortalidade bruta * População padrão							Taxa de mortalidade ajustada /idade na população padrão
	População Total	População especifica	Porcentagem			< 29 anos	30 a 39 anos	40 a 49 anos	50 a 59 anos	60 a 69 anos	70 anos e mais		População TOTAL		< 29 anos	30 a 39 anos	40 a 49 anos	50 a 59 anos	60 a 69 anos	70 anos e mais		< 29 anos	30 a 39 anos	40 a 49 anos	50 a 59 anos	60 a 69 anos	70 anos e mais		< 29 anos	30 a 39 anos	40 a 49 anos	50 a 59 anos	60 a 69 anos	70 anos e mais		< 29 anos	30 a 39 anos	40 a 49 anos	50 a 59 anos	60 a 69 anos	70 anos e mais
2000	169872856	6231273	3.6682		2000	1.08958	4.50467	10.9596	17.9829	25.5026	39.9606		6231273		67895	280698	682922	1120565	1589139	2490055		0	1	0	2	3	3		0	0.356255	0	0.178481	0.188781	0.120479		0	5.25832	0	1.77054	1.26106	0.635528		0.0892232
2001	172385826	6.4198e+06	3.72409		2001	1.08215	4.35397	10.7242	17.9268	25.3665	40.5464		6.4198e+06		69471.7	279516	688472	1.15086e+06	1.62848e+06	2.603e+06		0	0	0	2	1	0		0	0	0	0.173783	0.061407	0		0	0	0	1.72392	0.410199	0		0.0213338
2002	174632960	6.60108e+06	3.77997		2002	1.08215	4.35397	10.7242	17.9268	25.3665	40.5464		6.60108e+06		71433.5	287409	707913	1.18336e+06	1.67446e+06	2.6765e+06		0	0	0	0	0	2		0	0	0	0	0	0.0747244		0	0	0	0	0	0.394171		0.00394033
2003	176871437	6.78455e+06	3.83586		2003	1.07471	4.20328	10.4888	17.8706	25.2304	41.1322		6.78455e+06		72914.3	285173	711618	1.21244e+06	1.71177e+06	2.79063e+06		0	0	0	1	2	9		0	0	0	0.0824783	0.116838	0.322507		0	0	0	0.818185	0.78048	1.70123		0.0329874
2004	181569056	7.06622e+06	3.89175		2004	1.06727	4.05258	10.2534	17.8145	25.0943	41.718		7.06622e+06		75415.9	286364	724529	1.25881e+06	1.77321e+06	2.94789e+06		0	0	1	0	0	4		0	0	0.138021	0	0	0.13569		0	0	1.7432	0	0	0.715767		0.0245811
2005	184184264	7.27093e+06	3.94764		2005	1.05984	3.90189	10.018	17.7583	24.9581	42.3038		7.27093e+06		77060.1	283703	728404	1.29119e+06	1.81469e+06	3.07588e+06		0	0	0	1	0	6		0	0	0	0.0774477	0	0.195066		0	0	0	0.768281	0	1.02897		0.0179663
2006	186770562	7.47741e+06	4.00353		2006	1.0524	3.75119	9.78263	17.7021	24.822	42.8896		7.47741e+06		78692.3	280492	731488	1.32366e+06	1.85604e+06	3.20704e+06		0	0	0	0	1	5		0	0	0	0	0.0538781	0.155907		0	0	0	0	0.359905	0.822411		0.011819
2007	188187784	7.63933e+06	4.05942		2007	1.04496	3.6005	9.54724	17.646	24.6859	43.4754		7.63933e+06		79828.2	275054	729345	1.34804e+06	1.88583e+06	3.32123e+06		0	0	1	0	2	1		0	0	0.137109	0	0.106054	0.0301093		0	0	1.73169	0	0.70844	0.158827		0.0259805
2008	189605006	7.80282e+06	4.11531		2008	1.03753	3.4498	9.31185	17.5898	24.5497	44.0612		7.80282e+06		80956.4	269182	726587	1.3725e+06	1.91557e+06	3.43802e+06		0	0	0	0	0	0		0	0	0	0	0	0		0	0	0	0	0	0		0
2009	191480630	7.98703e+06	4.17119		2009	1.03009	3.29911	9.07645	17.5337	24.4136	44.6471		7.98703e+06		82273.6	263501	724939	1.40042e+06	1.94992e+06	3.56597e+06		0	0	0	2	0	3		0	0	0	0.142814	0	0.0841285		0	0	0	1.41672	0	0.443778		0.0185984
2010	190755799	8063404	4.22708		2010	1.01522	2.99772	8.60567	17.4214	24.1414	45.8187		8063404		81861	241718	693910	1404756	1946615	3694544		0	0	0	1	1	2		0	0	0	0.0711867	0.0513712	0.0541339		0	0	0	0.706172	0.34316	0.285556		0.0133442
2011	192379287	8.23955e+06	4.28297		2011	1.00778	2.84702	8.37028	17.3652	24.0052	46.4045		8.23955e+06		83036.5	234582	689673	1.43082e+06	1.97792e+06	3.82352e+06		0	0	0	0	0	9		0	0	0	0	0	0.235385		0	0	0	0	0	1.24166		0.0124122
2012	193904015	8.41322e+06	4.33886		2012	1.00034	2.69633	8.13489	17.3091	23.8691	46.9903		8.41322e+06		84161	226848	684406	1.45625e+06	2.00816e+06	3.9534e+06		0	0	0	0	0	5		0	0	0	0	0	0.126474		0	0	0	0	0	0.667148		0.00666915
2013	201032714	8.83488e+06	4.39475		2013	0.992906	2.54563	7.89949	17.2529	23.733	47.5761		8.83488e+06		87722	224904	697911	1.52427e+06	2.09678e+06	4.20329e+06		0	0	0	1	0	2		0	0	0	0.065605	0	0.0475818		0	0	0	0.650802	0	0.250994		0.0090148
2014	202768562	9.02449e+06	4.45064		2014	0.985469	2.39494	7.6641	17.1968	23.5968	48.1619		9.02449e+06		88933.6	216131	691646	1.55192e+06	2.12949e+06	4.34636e+06		0	0	0	0	0	0		0	0	0	0	0	0		0	0	0	0	0	0		0
2015	204450049	9.21359e+06	4.50652		2015	0.978032	2.24424	7.42871	17.1406	23.4607	48.7477		9.21359e+06		90111.9	206775	684451	1.57927e+06	2.16157e+06	4.49141e+06		0	0	0	0	0	1		0	0	0	0	0	0.0222647		0	0	0	0	0	0.117446		0.00117405
2016	206081432	9.40228e+06	4.56241		2016	0.970595	2.09355	7.19332	17.0844	23.3246	49.3335		9.40228e+06		91258.1	196841	676336	1.60633e+06	2.19304e+06	4.63848e+06		0	0	0	1	1	4		0	0	0	0.0622538	0.0455987	0.0862352		0	0	0	0.617557	0.304599	0.454891		0.0137657
2017	207660929	9.59041e+06	4.6183		2017	0.963159	1.94285	6.95793	17.0283	23.1885	49.9193		9.59041e+06		92370.8	186327	667293	1.63308e+06	2.22387e+06	4.78746e+06		0	0	0	1	0	1		0	0	0	0.0612339	0	0.0208879		0	0	0	0.60744	0	0.110184		0.00717373
2018	208494900	9.74545e+06	4.67419		2018	0.955722	1.79216	6.72254	16.9721	23.0523	50.5051		9.74545e+06		93139.3	174654	655141	1.65401e+06	2.24655e+06	4.92195e+06		0	0	0	1	1	3		0	0	0	0.0604591	0.0445127	0.0609515		0	0	0	0.599754	0.297345	0.321519		0.0121819
2019	210147125	9.94012e+06	4.73008		2019	0.948285	1.64146	6.48714	16.916	22.9162	51.0909		9.94012e+06		94260.7	163163	644830	1.68147e+06	2.2779e+06	5.0785e+06		0	0	0	1	0	5		0	0	0	0.0594718	0	0.0984543		0	0	0	0.58996	0	0.519346		0.0110892
2020	211755692	1.01346e+07	4.78597		2020	0.940848	1.49077	6.25175	16.8598	22.7801	51.6767		1.01346e+07		95350.8	151083	633587	1.70867e+06	2.30866e+06	5.2372e+06		0	0	0	0	0	1		0	0	0	0	0	0.0190942		0	0	0	0	0	0.100722		0.00100686
2021	213691000	1.03466e+07	4.84185		2021	0.933411	1.34007	6.01636	16.8037	22.6439	52.2625		1.03466e+07		96576.4	138652	622489	1.73861e+06	2.34288e+06	5.4074e+06		0	0	0	0	1	1		0	0	0	0	0.0426825	0.0184932		0	0	0	0	0.285119	0.0975516		0.00382537
2022	203080756	9.94637e+06	4.89774		2022	0.925974	1.18938	5.78097	16.7475	22.5078	52.8483		9.94637e+06		92100.9	118300	574997	1.66577e+06	2.23871e+06	5.25649e+06		0	0	0	1	1	2		0	0	0	0.0600323	0.0446686	0.0380482		0	0	0	0.59552	0.298386	0.200704		0.0109423

## Sheet: Solteiro
		2000_2010	0.285182			-0.789641	0.339185	0.295961	0.136986	0.0236971	-0.0061875																	World average population between 2000-2025:	50.77	14.76	12.63	9.92	6.68	5.275
					SOLTEIRO																	Óbito							Taxa de mortalidade							Taxa de mortalidade bruta * População padrão							Taxa de mortalidade ajustada /idade na população padrão
	População Total	População especifica	Porcentagem			< 29 anos	30 a 39 anos	40 a 49 anos	50 a 59 anos	60 a 69 anos	70 anos e mais		População TOTAL		< 29 anos	30 a 39 anos	40 a 49 anos	50 a 59 anos	60 a 69 anos	70 anos e mais		< 29 anos	30 a 39 anos	40 a 49 anos	50 a 59 anos	60 a 69 anos	70 anos e mais		< 29 anos	30 a 39 anos	40 a 49 anos	50 a 59 anos	60 a 69 anos	70 a 79 anos		< 29 anos	30 a 39 anos	40 a 49 anos	50 a 59 anos	60 a 69 anos	70 a 79 anos
2000	169872856	74994159	44.1472		2000	75.0038	13.0038	5.98085	2.94841	1.73466	1.32849		74994159		56248497	9752057	4485290	2211132	1300892	996292		73	14	3	5	3	3		0.129781	0.143559	0.0668853	0.226129	0.230611	0.301117		6.58899	2.11894	0.844761	2.24319	1.54048	1.58839		0.149195
2001	172385826	7.65952e+07	44.4324		2001	74.2142	13.3429	6.27681	3.08539	1.75835	1.32231		7.65952e+07		5.68445e+07	1.022e+07	4.80774e+06	2.36326e+06	1.34682e+06	1.01282e+06		47	8	8	5	0	2		0.0826817	0.0782775	0.166398	0.211572	0	0.197468		4.19775	1.15538	2.10161	2.09879	0	1.04164		0.105915
2002	174632960	7.80917e+07	44.7176		2002	74.2142	13.3429	6.27681	3.08539	1.75835	1.32231		7.80917e+07		5.79551e+07	1.04197e+07	4.90167e+06	2.40943e+06	1.37313e+06	1.03261e+06		29	4	3	2	2	0		0.0500387	0.0383887	0.0612037	0.0830071	0.145653	0		2.54047	0.566618	0.773002	0.82343	0.972961	0		0.0567449
2003	176871437	7.95971e+07	45.0028		2003	73.4246	13.6821	6.57277	3.22238	1.78205	1.31612		7.95971e+07		5.84438e+07	1.08906e+07	5.23173e+06	2.56492e+06	1.41846e+06	1.04759e+06		26	8	5	2	2	4		0.0136884	0.0459113	0.0382282	0.0779752	0.281996	#REF!		0.694958	0.677651	0.482823	0.773514	1.88373	#REF!		#REF!
2004	181569056	8.22289e+07	45.288		2004	72.6349	14.0213	6.86874	3.35936	1.80575	1.30993		8.22289e+07		5.97269e+07	1.15296e+07	5.64809e+06	2.76237e+06	1.48485e+06	1.07714e+06		25	8	4	5	1	5		0.0418572	0.0693868	0.0708204	0.181004	0.067347	0.464192		2.12509	1.02415	0.894462	1.79556	0.449878	2.44861		0.0873469
2005	184184264	8.39385e+07	45.5731		2005	71.8453	14.3605	7.1647	3.49635	1.82945	1.30374		8.39385e+07		6.03059e+07	1.2054e+07	6.01394e+06	2.93479e+06	1.53561e+06	1.09434e+06		45	8	2	3	1	1		0.0746196	0.0663681	0.0332561	0.102222	0.0651207	0.091379		3.78844	0.979593	0.420024	1.01404	0.435006	0.482024		0.0711664
2006	186770562	8.56498e+07	45.8583		2006	71.0556	14.6997	7.46066	3.63334	1.85314	1.29756		8.56498e+07		6.0859e+07	1.25903e+07	6.39004e+06	3.11195e+06	1.58721e+06	1.11135e+06		25	6	6	5	0	2		0.0410785	0.0476559	0.0938961	0.160671	0	0.179961		2.08556	0.703401	1.18591	1.59386	0	0.949292		0.0651574
2007	188187784	8.68364e+07	46.1435		2007	70.266	15.0389	7.75662	3.77032	1.87684	1.29137		8.68364e+07		6.10165e+07	1.30592e+07	6.73557e+06	3.27401e+06	1.62978e+06	1.12138e+06		24	4	5	2	0	3		0.0393336	0.0306297	0.0742328	0.0610871	0	0.267528		1.99697	0.452095	0.93756	0.605984	0	1.41121		0.0540193
2008	189605006	8.80311e+07	46.4287		2008	69.4763	15.378	8.05258	3.90731	1.90054	1.28518		8.80311e+07		6.11608e+07	1.35375e+07	7.08877e+06	3.43965e+06	1.67306e+06	1.13136e+06		15	5	4	1	1	1		0.0245255	0.0369345	0.0564272	0.0290728	0.0597706	0.0883893		1.24516	0.545154	0.712676	0.288402	0.399267	0.466254		0.0365563
2009	191480630	8.9448e+07	46.7139		2009	68.6867	15.7172	8.34854	4.04429	1.92423	1.27899		8.9448e+07		6.14389e+07	1.40588e+07	7.4676e+06	3.61754e+06	1.72119e+06	1.14403e+06		20	9	5	2	2	1		0.0325527	0.0640171	0.0669559	0.0552862	0.116199	0.08741		1.6527	0.944892	0.845653	0.548439	0.776208	0.461088		0.0522715
2010	190755799	89653403	46.999		2010	67.1074	16.3956	8.94046	4.31827	1.97163	1.26662		89653403		60164088	14699216	8015429	3871473	1767632	1135566		23	5	3	5	2	1		0.0382288	0.0340154	0.0374278	0.12915	0.113146	0.0880618		1.94088	0.502068	0.472713	1.28117	0.755813	0.464526		0.0541527
2011	192379287	9.09651e+07	47.2842		2011	66.3178	16.7348	9.23642	4.45525	1.99533	1.26043		9.09651e+07		6.0326e+07	1.52228e+07	8.40192e+06	4.05272e+06	1.81505e+06	1.14655e+06		16	2	1	2	1	4		0.0265226	0.0131382	0.011902	0.0493495	0.0550949	0.348872		1.34655	0.19392	0.150323	0.489547	0.368034	1.8403		0.0438714
2012	193904015	9.2239e+07	47.5694		2012	65.5281	17.074	9.53238	4.59224	2.01902	1.25424		9.2239e+07		6.04425e+07	15748860	8.79258e+06	4.23583e+06	1.86233e+06	1.1569e+06		11	3	5	2	0	0		0.0181991	0.019049	0.0568662	0.0472162	0	0		0.923969	0.281163	0.71822	0.468385	0	0		0.023909
2013	201032714	9.62034e+07	47.8546		2013	64.7385	17.4132	9.82835	4.72922	2.04272	1.24806		9.62034e+07		6.22806e+07	1.6752e+07	9.4552e+06	4.54967e+06	1.96517e+06	1.20067e+06		6	3	1	2	1	0		0.00963381	0.0179083	0.0105762	0.0439592	0.0508863	0		0.489109	0.264326	0.133577	0.436075	0.339921	0		0.0166243
2014	202768562	9.76123e+07	48.1398		2014	63.9489	17.7523	10.1243	4.86621	2.06642	1.24187		9.76123e+07		6.2422e+07	1.73285e+07	9.88257e+06	4.75002e+06	2.01708e+06	1.21222e+06		8	3	5	0	0	0		0.012816	0.0173125	0.0505941	0	0	0		0.650668	0.255533	0.639004	0	0	0		0.0154466
2015	204450049	9.90048e+07	48.425		2015	63.1592	18.0915	10.4203	5.0032	2.09011	1.23568		9.90048e+07		6.25307e+07	1.79115e+07	1.03166e+07	4.95341e+06	2.06931e+06	1.22338e+06		4	3	2	2	1	3		0.00639686	0.016749	0.0193863	0.0403762	0.0483252	0.245222		0.324769	0.247216	0.244849	0.400532	0.322812	1.29354		0.0283273
2016	206081432	1.00383e+08	48.7101		2016	62.3696	18.4307	10.7162	5.14018	2.11381	1.22949		1.00383e+08		6.26082e+07	1.85012e+07	1.07572e+07	5.15985e+06	2.1219e+06	1.2342e+06		6	1	0	0	2	1		0.00958341	0.00540505	0	0	0.0942553	0.0810244		0.48655	0.0797785	0	0	0.629625	0.427404		0.0162279
2017	207660929	1.01744e+08	48.9953		2017	61.5799	18.7699	11.0122	5.27717	2.13751	1.22331		1.01744e+08		6.2654e+07	1.90973e+07	1.12043e+07	5.36921e+06	2.17479e+06	1.24464e+06		7	1	3	0	2	1		0.0111725	0.00523635	0.0267755	0	0.091963	0.0803444		0.567227	0.0772885	0.338175	0	0.614313	0.423817		0.0202011
2018	208494900	1.02747e+08	49.2805		2018	60.7903	19.1091	11.3082	5.41416	2.16121	1.21712		1.02747e+08		6.24604e+07	1.96341e+07	1.16188e+07	5.5629e+06	2.22058e+06	1.25056e+06		5	7	3	1	0	2		0.00800507	0.0356523	0.0258202	0.0179762	0	0.159929		0.406418	0.526228	0.326109	0.178324	0	0.843625		0.0227991
2019	210147125	1.04161e+08	49.5657		2019	60.0006	19.4483	11.6041	5.55114	2.1849	1.21093		1.04161e+08		6.24972e+07	2.02575e+07	1.20869e+07	5.78212e+06	2.27581e+06	1.26132e+06		5	5	4	1	0	0		0.00800036	0.0246822	0.0330936	0.0172947	0	0		0.406178	0.36431	0.417972	0.171563	0	0		0.0135955
2020	211755692	1.05562e+08	49.8509		2020	59.211	19.7875	11.9001	5.68813	2.2086	1.20474		1.05562e+08		6.25043e+07	2.0888e+07	1.2562e+07	6.0045e+06	2.33144e+06	1.27175e+06		12	1	1	2	0	3		0.0191987	0.00478743	0.00796054	0.0333083	0	0.235895		0.974716	0.0706625	0.100542	0.330419	0	1.24435		0.0271973
2021	213691000	1.07136e+08	50.136		2021	58.4214	20.1266	12.196	5.82511	2.2323	1.19856		1.07136e+08		6.25904e+07	2.15629e+07	1.30664e+07	6.24081e+06	2.3916e+06	1.28409e+06		10	6	6	1	0	2		0.0159769	0.0278256	0.0459194	0.0160236	0	0.155753		0.811146	0.410705	0.579962	0.158954	0	0.821596		0.0278139
2022	203080756	102395801	50.4212		2022	57.6317	20.4658	12.492	5.9621	2.25599	1.19237		102395801		5.90125e+07	2.09561e+07	1.27913e+07	6.10494e+06	2.31004e+06	1.22093e+06		6	6	1	7	1	3		0.0101673	0.0286312	0.00781783	0.114661	0.0432892	0.245713		0.516196	0.422597	0.0987392	1.13744	0.289172	1.29614		0.0375897

## Sheet: Casado
			-0.0262898			-0.312169	-0.407437	-0.0228571	0.344413	0.219106	0.178944																	World average population between 2000-2025:	50.77	14.76	12.63	9.92	6.68	5.275
					CASADO																	Óbito							Taxa de mortalidade							Taxa de mortalidade bruta * População padrão							Taxa de mortalidade ajustada /idade na população padrão
	População Total	População especifica	Porcentagem			< 29 anos	30 a 39 anos	40 a 49 anos	50 a 59 anos	60 a 69 anos	70 anos e mais		População TOTAL		< 29 anos	30 a 39 anos	40 a 49 anos	50 a 59 anos	60 a 69 anos	70 anos e mais		< 29 anos	30 a 39 anos	40 a 49 anos	50 a 59 anos	60 a 69 anos	70 anos e mais		< 29 anos	30 a 39 anos	40 a 49 anos	50 a 59 anos	60 a 69 anos	70 anos e mais		< 29 anos	30 a 39 anos	40 a 49 anos	50 a 59 anos	60 a 69 anos	70 anos e mais
2000	169872856	50703610	29.848		2000	16.8534	27.428	24.6604	16.1964	9.57268	5.2892		50703610		8545267	13906964	12503720	8212147	4853693	2681817		6	10	19	14	6	8		0.0702143	0.0719064	0.151955	0.170479	0.123617	0.298305		3.56478	1.06134	1.91919	1.69115	0.825763	1.57356		0.106321
2001	172385826	5.14084e+07	29.8217		2001	16.5412	27.0205	24.6376	16.5408	9.79178	5.46815		5.14084e+07		8.50356e+06	1.38908e+07	1.26658e+07	8.50335e+06	5.0338e+06	2.81108e+06		4	5	6	8	7	8		0.0470391	0.035995	0.0473718	0.0940806	0.13906	0.284588		2.38818	0.531287	0.598306	0.933279	0.928921	1.5012		0.0687876
2002	174632960	5.20326e+07	29.7954		2002	16.5412	27.0205	24.6376	16.5408	9.79178	5.46815		5.20326e+07		8.60681e+06	1.40595e+07	1.28196e+07	8.6066e+06	5.09492e+06	2.84522e+06		2	2	9	6	5	3		0.0232374	0.0142253	0.0702052	0.0697139	0.098137	0.10544		1.17976	0.209965	0.886692	0.691562	0.655555	0.556196		0.0417827
2003	176871437	5.2653e+07	29.7691		2003	16.229	26.6131	24.6147	16.8852	10.0109	5.64709		5.2653e+07		8.54508e+06	1.40126e+07	1.29604e+07	8.89057e+06	5.27104e+06	2.97337e+06		1	2	8	6	5	1		0.0117026	0.0142729	0.0617265	0.0674872	0.094858	0.0336319		0.594143	0.210668	0.779606	0.669473	0.633651	0.177408		0.0306388
2004	181569056	5.40038e+07	29.7428		2004	15.9169	26.2056	24.5918	17.2296	10.23	5.82603		5.40038e+07		8.5957e+06	1.4152e+07	1.32805e+07	9.30464e+06	5.52458e+06	3.14628e+06		1	5	9	8	3	3		0.0116337	0.0353306	0.0677684	0.0859786	0.0543028	0.0953508		0.590644	0.52148	0.855915	0.852908	0.362742	0.502975		0.0368538
2005	184184264	5.47332e+07	29.7165		2005	15.6047	25.7982	24.569	17.574	10.4491	6.00498		5.47332e+07		8.54094e+06	1.41202e+07	1.34474e+07	9.61882e+06	5.71912e+06	3.28671e+06		1	4	5	6	2	8		0.0117083	0.0283283	0.037182	0.0623777	0.0349704	0.243404		0.594431	0.418125	0.469608	0.618787	0.233602	1.28396		0.0361724
2006	186770562	5.54526e+07	29.6902		2006	15.2925	25.3908	24.5461	17.9184	10.6682	6.18392		5.54526e+07		8.48011e+06	1.40799e+07	1.36115e+07	9.93625e+06	5.9158e+06	3.42915e+06		2	6	6	5	5	3		0.0235846	0.0426141	0.0440805	0.0503208	0.0845194	0.0874853		1.19739	0.628984	0.556736	0.499182	0.56459	0.461485		0.03907
2007	188187784	5.58239e+07	29.6639		2007	14.9804	24.9833	24.5233	18.2629	10.8873	6.36287		5.58239e+07		8.36262e+06	1.39467e+07	1.36899e+07	1.0195e+07	6.07773e+06	3.552e+06		0	6	7	7	3	4		0	0.043021	0.0511328	0.0686608	0.0493606	0.112613		0	0.63499	0.645807	0.681115	0.329729	0.594031		0.0288466
2008	189605006	5.61945e+07	29.6377		2008	14.6682	24.5759	24.5004	18.6073	11.1064	6.54181		5.61945e+07		8.24271e+06	1.38103e+07	1.37679e+07	10456258	6.24119e+06	3.67614e+06		1	0	5	5	2	4		0.0121319	0	0.0363164	0.0478183	0.0320451	0.10881		0.615938	0	0.458676	0.474357	0.214062	0.573972		0.0233619
2009	191480630	5.67e+07	29.6114		2009	14.356	24.1685	24.4776	18.9517	11.3255	6.72075		5.67e+07		8.13987e+06	1.37035e+07	1.38788e+07	1.07456e+07	6.42158e+06	3.81067e+06		0	5	4	6	2	5		0	0.036487	0.028821	0.0558368	0.031145	0.131211		0	0.538547	0.364009	0.553901	0.208049	0.692136		0.0235582
2010	190755799	56435253	29.5851		2010	13.7317	23.3536	24.4318	19.6405	11.7637	7.07864		56435253		7749510	13179658	13788172	11084170	6638894	3994849		1	2	5	4	2	6		0.012904	0.0151749	0.036263	0.0360875	0.0301255	0.150193		0.655138	0.223982	0.458001	0.357988	0.201238	0.79227		0.0268768
2011	192379287	5.6865e+07	29.5588		2011	13.4195	22.9462	24.409	19.9849	11.9828	7.25758		5.6865e+07		7.63101e+06	1.30483e+07	1.38802e+07	1.13644e+07	6.81404e+06	4.12702e+06		1	2	4	3	2	3		0.0131044	0.0153276	0.0288181	0.0263982	0.0293512	0.0726916		0.665312	0.226236	0.363973	0.26187	0.196066	0.383448		0.0209617
2012	193904015	5.72647e+07	29.5325		2012	13.1073	22.5387	24.3861	20.3293	12.2019	7.43653		5.72647e+07		7.50588e+06	1.29067e+07	1.39646e+07	1.16415e+07	6.98741e+06	4.25851e+06		1	2	0	3	3	2		0.0133229	0.0154958	0	0.0257698	0.0429344	0.0469648		0.676403	0.228718	0	0.255636	0.286802	0.247739		0.0169471
2013	201032714	5.93171e+07	29.5062		2013	12.7952	22.1313	24.3633	20.6737	12.4211	7.61547		5.93171e+07		7.58973e+06	1.31276e+07	1.44516e+07	1.22631e+07	7.36781e+06	4.51728e+06		2	4	1	5	3	2		0.0263514	0.0304701	0.00691965	0.0407728	0.0407176	0.0442744		1.33786	0.449738	0.0873952	0.404466	0.271994	0.233548		0.0278403
2014	202768562	5.9776e+07	29.4799		2014	12.483	21.7238	24.3404	21.0182	12.6402	7.79442		5.9776e+07		7.46184e+06	1.29856e+07	1.45497e+07	1.25638e+07	7.55578e+06	4.65919e+06		0	1	3	3	0	3		0	0.00770081	0.0206189	0.0238781	0	0.0643889		0	0.113664	0.260417	0.236871	0	0.339651		0.00950271
2015	204450049	6.0218e+07	29.4536		2015	12.1708	21.3164	24.3176	21.3626	12.8593	7.97336		6.0218e+07		7.32903e+06	1.28363e+07	1.46435e+07	1.28641e+07	7.74359e+06	4.80139e+06		0	1	0	3	1	4		0	0.0077904	0	0.0233207	0.0129139	0.0833091		0	0.114986	0	0.231341	0.0862649	0.439456		0.00871743
2016	206081432	6.06443e+07	29.4273		2016	11.8587	20.909	24.2947	21.707	13.0784	8.1523		6.06443e+07		7.19161e+06	1.26801e+07	1.47333e+07	1.3164e+07	7.93128e+06	4.94391e+06		0	2	3	1	4	0		0	0.0157728	0.020362	0.00759645	0.0504332	0		0	0.232806	0.257172	0.0753568	0.336894	0		0.00901912
2017	207660929	6.10545e+07	29.4011		2017	11.5465	20.5015	24.2718	22.0514	13.2975	8.33125		6.10545e+07		7.04966e+06	1.25171e+07	1.48191e+07	1.34634e+07	8.11871e+06	5.0866e+06		0	0	0	2	2	3		0	0	0	0.0148551	0.0246345	0.0589785		0	0	0	0.147363	0.164558	0.311111		0.00622815
2018	208494900	6.12449e+07	29.3748		2018	11.2343	20.0941	24.249	22.3958	13.5166	8.51019		6.12449e+07		6.88045e+06	1.23066e+07	1.48513e+07	1.37163e+07	8.27821e+06	5.21206e+06		0	2	2	2	2	5		0	0.0162514	0.0134669	0.0145812	0.0241598	0.0959314		0	0.239871	0.170087	0.144646	0.161387	0.506038		0.012216
2019	210147125	6.1675e+07	29.3485		2019	10.9222	19.6867	24.2261	22.7402	13.7357	8.68914		6.1675e+07		6.73624e+06	1.21417e+07	1.49415e+07	1.4025e+07	8.47148e+06	5.35902e+06		0	1	1	2	1	1		0	0.00823605	0.00669279	0.0142602	0.0118043	0.0186601		0	0.121564	0.0845299	0.141461	0.0788528	0.0984322		0.00524657
2020	211755692	6.20914e+07	29.3222		2020	10.61	19.2792	24.2033	23.0846	13.9548	8.86808		6.20914e+07		6.58789e+06	1.19707e+07	1.50281e+07	1.43336e+07	8.66473e+06	5.50631e+06		0	1	1	3	3	2		0	0.0083537	0.00665418	0.0209299	0.0346231	0.0363219		0	0.123301	0.0840423	0.207624	0.231283	0.191598		0.00837555
2021	213691000	6.26027e+07	29.2959		2021	10.2978	18.8718	24.1804	23.4291	14.1739	9.04702		6.26027e+07		6.44672e+06	1.18142e+07	1.51376e+07	1.46672e+07	8.87324e+06	5.66368e+06		1	4	3	1	1	3		0.0155118	0.0338574	0.0198182	0.00681793	0.0112698	0.0529691		0.787533	0.499736	0.250304	0.0676338	0.0752825	0.279412		0.0195922
2022	203080756	5.94409e+07	29.2696		2022	9.98566	18.4644	24.1576	23.7735	14.393	9.22597		5.94409e+07		5.93557e+06	1.09754e+07	1.43595e+07	1.41312e+07	8.55534e+06	5.484e+06		2	5	3	2	3	1		0.0336952	0.0455565	0.0208921	0.0141531	0.0350658	0.0182349		1.7107	0.672414	0.263868	0.140399	0.23424	0.0961889		0.0311672

## Sheet: Divorciado
			0.117195			-0.225235	-0.779035	-0.218988	0.680206	0.381905	0.161144																	World average population between 2000-2025:	50.77	14.76	12.63	9.92	6.68	5.275
					DIVORCIADO																	Óbito							Taxa de mortalidade							Taxa de mortalidade bruta * População padrão							Taxa de mortalidade ajustada /idade na população padrão
	População Total	População especifica	Porcentagem			< 29 anos	30 a 39 anos	40 a 49 anos	50 a 59 anos	60 a 69 anos	70 anos e mais		População TOTAL		< 29 anos	30 a 39 anos	40 a 49 anos	50 a 59 anos	60 a 69 anos	70 anos e mais		< 29 anos	30 a 39 anos	40 a 49 anos	50 a 59 anos	60 a 69 anos	70 anos e mais		< 29 anos	30 a 39 anos	40 a 49 anos	50 a 59 anos	60 a 69 anos	70 a 79 anos		< 29 anos	30 a 39 anos	40 a 49 anos	50 a 59 anos	60 a 69 anos	70 anos e mais
2000	169872856	4981316	2.93238		2000	8.66733	27.1053	32.1498	19.4886	8.99106	3.59796		4981316		431747	1350203	1601481	970788	447873	179226		1	0	0	1	0	0		0.231617	0	0	0.103009	0	0		11.7592	0	0	1.02185	0	0		0.127766
2001	172385826	5.25703e+06	3.04957		2001	8.44209	26.3263	31.9308	20.1688	9.37296	3.75911		5.25703e+06		443804	1.38398e+06	1.67861e+06	1.06028e+06	492740	197618		0	0	1	1	0	0		0	0	0.0595731	0.0943147	0	0		0	0	0.752408	0.935602	0	0		0.0168742
2002	174632960	5.53022e+06	3.16677		2002	8.44209	26.3263	31.9308	20.1688	9.37296	3.75911		5.53022e+06		466866	1.4559e+06	1.76584e+06	1.11538e+06	518346	207887		0	0	1	1	0	0		0	0	0.0566302	0.0896556	0	0		0	0	0.715239	0.889384	0	0		0.0160406
2003	176871437	5.80839e+06	3.28396		2003	8.21686	25.5473	31.7118	20.849	9.75487	3.92025		5.80839e+06		477267	1.48389e+06	1.84194e+06	1.21099e+06	566601	227704		0	0	1	1	0	0		0	0	0.0542904	0.082577	0	0		0	0	0.685688	0.819163	0	0		0.0150433
2004	181569056	6.17545e+06	3.40116		2004	7.99162	24.7682	31.4928	21.5292	10.1368	4.0814		6.17545e+06		493519	1.52955e+06	1.94482e+06	1.32953e+06	625991	252045		0	0	0	0	1	0		0	0	0	0	0.159747	0		0	0	0	0	1.06711	0		0.0106673
2005	184184264	6.48025e+06	3.51835		2005	7.76639	23.9892	31.2738	22.2094	10.5187	4.24254		6.48025e+06		503281	1.55456e+06	2.02662e+06	1.43923e+06	681637	274927		0	1	1	1	0	0		0	0.0643269	0.0493432	0.0694818	0	0		0	0.949464	0.623205	0.68926	0	0		0.0226114
2006	186770562	6.79013e+06	3.63555		2006	7.54115	23.2102	31.0548	22.8896	10.9006	4.40369		6.79013e+06		512054	1.576e+06	2.10866e+06	1.55423e+06	740164	299016		0	0	1	0	0	0		0	0	0.0474234	0	0	0		0	0	0.598958	0	0	0		0.00598748
2007	188187784	7.0622e+06	3.75274		2007	7.31592	22.4311	30.8358	23.5698	11.2825	4.56483		7.0622e+06		516665	1.58413e+06	2.17769e+06	1.66455e+06	796792	322378		0	1	0	0	0	0		0	0.0631261	0	0	0	0		0	0.931741	0	0	0	0		0.00931415
2008	189605006	7.33759e+06	3.86994		2008	7.09068	21.6521	30.6168	24.25	11.6644	4.72598		7.33759e+06		520285	1.58874e+06	2.24654e+06	1.77937e+06	855886	346773		1	0	1	0	0	0		0.192202	0	0.0445129	0	0	0		9.7581	0	0.562198	0	0	0		0.103167
2009	191480630	7.63458e+06	3.98713		2009	6.86545	20.8731	30.3979	24.9302	12.0463	4.88712		7.63458e+06		524148	1.59357e+06	2.32075e+06	1.90332e+06	919685	373111		0	0	1	1	1	0		0	0	0.0430895	0.0525398	0.108733	0		0	0	0.544221	0.521195	0.726336	0		0.0179112
2010	190755799	7829238	4.10433		2010	6.41498	19.315	29.9599	26.2906	12.8101	5.20941		7829238		502244	1512217	2345630	2058357	1002934	407857		0	0	0	1	0	1		0	0	0	0.0485824	0	0.245184		0	0	0	0.481938	0	1.29335		0.0177466
2011	192379287	8.12133e+06	4.22152		2011	6.18974	18.536	29.7409	26.9708	13.192	5.37055		8.12133e+06		502690	1.50537e+06	2.41536e+06	2.19039e+06	1.07137e+06	436160		0	1	0	0	0	0		0	0.066429	0	0	0	0		0	0.980492	0	0	0	0		0.00980149
2012	193904015	8.41294e+06	4.33871		2012	5.96451	17.7569	29.5219	27.6511	13.5739	5.5317		8.41294e+06		501791	1.49388e+06	2.48366e+06	2.32627e+06	1.14197e+06	465378		0	1	0	0	0	0		0	0.0669398	0	0	0	0		0	0.988031	0	0	0	0		0.00987686
2013	201032714	8.95783e+06	4.45591		2013	5.73927	16.9779	29.3029	28.3313	13.9558	5.69284		8.95783e+06		514115	1.52085e+06	2.62491e+06	2.53787e+06	1.25014e+06	509955		0	0	0	0	1	0		0	0	0	0	0.0799911	0		0	0	0	0	0.53434	0		0.00534153
2014	202768562	9.27282e+06	4.5731		2014	5.51404	16.1989	29.0839	29.0115	14.3377	5.85399		9.27282e+06		511307	1.50209e+06	2.6969e+06	2.69018e+06	1.32951e+06	542829		0	0	0	1	0	0		0	0	0	0.0371722	0	0		0	0	0	0.368749	0	0		0.0036862
2015	204450049	9.58932e+06	4.6903		2015	5.2888	15.4198	28.8649	29.6917	14.7196	6.01513		9.58932e+06		507160	1.47866e+06	2.76795e+06	2.84723e+06	1.41151e+06	576810		0	0	0	0	1	0		0	0	0	0	0.070846	0		0	0	0	0	0.473251	0		0.00473086
2016	206081432	9.90735e+06	4.80749		2016	5.06357	14.6408	28.6459	30.3719	15.1015	6.17627		9.90735e+06		501666	1.45051e+06	2.83805e+06	3.00905e+06	1.49616e+06	611905		0	0	0	1	3	1		0	0	0	0.0332331	0.200513	0.163424		0	0	0	0.329672	1.33943	0.862062		0.0253028
2017	207660929	1.02267e+07	4.92469		2017	4.83834	13.8617	28.427	31.0521	15.4834	6.33742		1.02267e+07		494800	1.41759e+06	2.90713e+06	3.17559e+06	1.58344e+06	648106		0	0	0	2	0	0		0	0	0	0.0629805	0	0		0	0	0	0.624766	0	0		0.00624548
2018	208494900	1.05121e+07	5.04188		2018	4.6131	13.0827	28.208	31.7323	15.8654	6.49856		1.05121e+07		484932	1.37526e+06	2.96524e+06	3.33572e+06	1.66778e+06	683133		0	0	0	1	3	1		0	0	0	0.0299785	0.17988	0.146384		0	0	0	0.297387	1.2016	0.772177		0.0227037
2019	210147125	1.08417e+07	5.15908		2019	4.38787	12.3037	27.989	32.4125	16.2473	6.65971		1.08417e+07		475717	1.33392e+06	3.03447e+06	3.51405e+06	1.76147e+06	1.76147e+06		0	0	0	2	0	0		0	0	0	0.0569144	0	0		0	0	0	0.564591	0	0		0.00564393
2020	211755692	1.11728e+07	5.27627		2020	4.16263	11.5246	27.77	33.0927	16.6292	6.82085		1.11728e+07		465083	1.28763e+06	3.10269e+06	3.69738e+06	1.85794e+06	1.85794e+06		0	0	0	2	0	0		0	0	0	0.0540923	0	0		0	0	0	0.536596	0	0		0.00536408
2021	213691000	1.15254e+07	5.39347		2021	3.9374	10.7456	27.551	33.7729	17.0111	6.982		1.15254e+07		453799	1.23847e+06	3.17535e+06	3.89245e+06	1.96059e+06	1.96059e+06		0	0	0	0	0	0		0	0	0	0	0	0		0	0	0	0	0	0		0
2022	203080756	1.11911e+07	5.51066		2022	3.71216	9.96657	27.332	34.4531	17.393	7.14314		1.11911e+07		415431	1.11537e+06	3.05875e+06	3.85568e+06	1.94646e+06	1.94646e+06		0	0	0	0	1	1		0	0	0	0	0.0513752	0.0513752		0	0	0	0	0.343187	0.271004		0.00613976

## Sheet: Brancos
		Diferença 2010-2000	-0.601288			-0.739148	0.00682492	0.161415	0.271683	0.145024	0.154201																				World average population between 2000-2025:	50.77	14.76	12.63	9.92	6.68	5.275
		Diferença 20220-2010	-0.356282
					INDÍGENAS																			Óbito								Taxa de mortalidade								Taxa de mortalidade bruta * População padrão
	População Total	População especifica	Porcentagem			< 29 anos	30 a 39 anos	40 a 49 anos	50 a 59 anos	60 a 69 anos	70 anos ou mais			População específica		< 29 anos	30 a 39 anos	40 a 49 anos	50 a 59 anos	60 a 69 anos	70 anos ou mais			< 29 anos	30 a 39 anos	40 a 49 anos	50 a 59 anos	60 a 69 anos	70 anos ou mais			< 29 anos	30 a 39 anos	40 a 49 anos	50 a 59 anos	60 a 69 anos	70 anos ou mais			< 29 anos	30 a 39 anos	40 a 49 anos	50 a 59 anos	60 a 69 anos	70 anos ou mais			Taxa de mortalidade ajustada /idade na população padrão
2000	169872856	91298042	53.7449		2000	55.1477	15.2426	12.0244	7.92616	5.31296	4.34623			91298042		50348764	13916152	10978047	7236429	4850628	3968022			29	7	7	5	4	5			0.0575982	0.0503013	0.0637636	0.0690949	0.0824635	0.126007			2.92426	0.742447	0.805335	0.685421	0.550857	0.664689			0.0637078
2001	172385826	9.16121e+07	53.1436		2001	54.4085	15.2494	12.1858	8.19784	5.45798	4.50043			9.16121e+07		4.98448e+07	1.39703e+07	1.11637e+07	7.51022e+06	5.00017e+06	4.12294e+06			16	4	4	6	3	2			0.0320996	0.0286322	0.0358305	0.0798912	0.0599979	0.0485091			1.6297	0.422612	0.452539	0.79252	0.400786	0.255885			0.0395266
2002	174632960	9.17563e+07	52.5424		2002	54.4085	15.2494	12.1858	8.19784	5.45798	4.50043			9.17563e+07		4.99232e+07	1.39923e+07	1.11813e+07	7.52203e+06	5.00804e+06	4.12943e+06			9	3	4	3	4	1			0.0180277	0.0214404	0.0357742	0.0398828	0.0798715	0.0242164			0.915265	0.316461	0.451828	0.395638	0.533542	0.127742			0.0273952
2003	176871437	9.18689e+07	51.9411		2003	53.6694	15.2562	12.3472	8.46953	5.60301	4.65463			9.18689e+07		4.93055e+07	1.40157e+07	1.13433e+07	7.78086e+06	5.14742e+06	4.27616e+06			6	4	4	4	3	4			0.012169	0.0285394	0.0352632	0.0514082	0.0582816	0.0935419			0.617822	0.421242	0.445374	0.509969	0.389321	0.493433			0.0287615
2004	181569056	9.32171e+07	51.3398		2004	52.9302	15.263	12.5087	8.74121	5.74803	4.80883			9.32171e+07		4.93401e+07	1.42278e+07	1.16602e+07	8.1483e+06	5.35815e+06	4.48266e+06			9	5	4	7	1	3			0.0182408	0.0351426	0.0343047	0.0859074	0.0186632	0.0669246			0.926083	0.518704	0.433268	0.852202	0.12467	0.353027			0.0320683
2005	184184264	9.34523e+07	50.7385		2005	52.1911	15.2699	12.6701	9.01289	5.89305	4.96303			9.34523e+07		4.87738e+07	1.427e+07	1.18405e+07	8.42275e+06	5.50719e+06	4.63807e+06			11	6	6	2	2	4			0.0225531	0.0420462	0.0506737	0.0237452	0.0363161	0.0862428			1.14502	0.620601	0.640008	0.235552	0.242592	0.454931			0.0333754
2006	186770562	9.36415e+07	50.1372		2006	51.452	15.2767	12.8315	9.28457	6.03808	5.11724			9.36415e+07		4.81804e+07	1.43053e+07	1.20156e+07	8.69422e+06	5.65415e+06	4.79186e+06			9	2	6	4	2	3			0.0186798	0.0139808	0.0499351	0.0460076	0.0353723	0.0626062			0.948373	0.206357	0.63068	0.456395	0.236287	0.330248			0.0280736
2007	188187784	9.32205e+07	49.5359		2007	50.7128	15.2835	12.9929	9.55626	6.1831	5.27144			9.32205e+07		4.72747e+07	1.42474e+07	1.2112e+07	8.90839e+06	5.76392e+06	4.91406e+06			9	3	4	4	2	2			0.0190376	0.0210565	0.033025	0.0449015	0.0346986	0.0406995			0.966541	0.310794	0.417105	0.445423	0.231787	0.21469			0.0258544
2008	189605006	9.27825e+07	48.9346		2008	49.9737	15.2903	13.1543	9.82794	6.32812	5.42564			9.27825e+07		4.63668e+07	1.41867e+07	1.22049e+07	9.11861e+06	5.87139e+06	5.03404e+06			8	0	7	3	2	0			0.0172537	0	0.057354	0.0328998	0.0340635	0			0.875971	0	0.724381	0.326366	0.227544	0			0.0215351
2009	191480630	9.2549e+07	48.3333		2009	49.2345	15.2972	13.3157	10.0996	6.47315	5.57984			9.2549e+07		4.5566e+07	1.41574e+07	1.23236e+07	9.3471e+06	5.99083e+06	5.16408e+06			6	5	1	3	0	4			0.0131677	0.0353173	0.00811453	0.0320955	0	0.0774581			0.668524	0.521284	0.102487	0.318388	0	0.408591			0.0201857
2010	190755799	91051646	47.732		2010	47.7562	15.3108	13.6386	10.643	6.7632	5.88824			91051646		43482819	13940737	12418132	9690616	6158001	5361341			6	2	1	4	1	5			0.0137986	0.0143464	0.00805274	0.041277	0.016239	0.0932602			0.700553	0.211754	0.101706	0.409468	0.108477	0.491948			0.020232
2011	192379287	9.11412e+07	47.3758		2011	47.0171	15.3176	13.8	10.9147	6.90822	6.04244			9.11412e+07		4.28519e+07	1.39607e+07	1.25775e+07	9.94776e+06	6.29623e+06	5.50715e+06			6	3	2	5	0	4			0.0140017	0.021489	0.0159015	0.0502626	0	0.0726328			0.710867	0.317177	0.200836	0.498605	0	0.383138			0.0210988
2012	193904015	9.11727e+07	47.0195		2012	46.2779	15.3245	13.9614	11.1864	7.05324	6.19664			9.11727e+07		4.21928e+07	1.39717e+07	1.2729e+07	1.01989e+07	6.43063e+06	5.64965e+06			1	3	1	2	2	3			0.00237007	0.021472	0.00785609	0.01961	0.0311012	0.0531007			0.120329	0.316926	0.0992225	0.194531	0.207756	0.280106			0.0121844
2013	201032714	9.38083e+07	46.6632		2013	45.5388	15.3313	14.1228	11.458	7.19827	6.35085			9.38083e+07		4.27191e+07	1.4382e+07	1.32484e+07	1.07486e+07	6.75257e+06	5.95762e+06			1	1	1	4	3	0			0.00234087	0.00695313	0.0075481	0.0372142	0.0444275	0			0.118846	0.102628	0.0953325	0.369165	0.296776	0			0.00982403
2014	202768562	9.38959e+07	46.3069		2014	44.7996	15.3381	14.2842	11.7297	7.34329	6.50505			9.38959e+07		4.2065e+07	1.44018e+07	1.34123e+07	1.10137e+07	6.89505e+06	6.10797e+06			4	1	0	2	0	2			0.00950909	0.00694356	0	0.0181592	0	0.0327441			0.482777	0.102487	0	0.180139	0	0.172725			0.00937799
2015	204450049	9.39461e+07	45.9506		2015	44.0605	15.3449	14.4456	12.0014	7.48831	6.65925			9.39461e+07		4.13931e+07	1.4416e+07	1.35711e+07	1.12748e+07	7.03498e+06	6.2561e+06			0	3	0	3	2	1			0	0.0208103	0	0.0266079	0.0284294	0.0159844			0	0.30716	0	0.26395	0.189908	0.0843177			0.0084504
2016	206081432	9.39615e+07	45.5944		2016	43.3213	15.3518	14.6071	12.2731	7.63334	6.81345			9.39615e+07		4.07054e+07	1.44247e+07	1.3725e+07	1.1532e+07	7.1724e+06	6.40202e+06			2	1	1	1	2	2			0.00491336	0.00693254	0.00728597	0.00867154	0.0278847	0.0312401			0.249451	0.102324	0.0920218	0.0860217	0.18627	0.164792			0.00880572
2017	207660929	9.39418e+07	45.2381		2017	42.5822	15.3586	14.7685	12.5448	7.77836	6.96765			9.39418e+07		4.00025e+07	1.44281e+07	1.38738e+07	1.17848e+07	7.30713e+06	6.54554e+06			4	0	0	0	3	1			0.00999938	0	0	0	0.0410558	0.0152776			0.507669	0	0	0	0.274253	0.0805893			0.00862209
2018	208494900	9.35762e+07	44.8818		2018	41.843	15.3654	14.9299	12.8165	7.92338	7.12185			9.35762e+07		3.91551e+07	1.43784e+07	1.39708e+07	1.19932e+07	7.41441e+06	6.66436e+06			1	1	0	1	3	5			0.00255394	0.00695489	0	0.00833809	0.0404618	0.0750259			0.129664	0.102654	0	0.0827139	0.270285	0.395762			0.00980735
2019	210147125	9.35691e+07	44.5255		2019	41.1039	15.3722	15.0913	13.0881	8.06841	7.27605			9.35691e+07		3.84605e+07	1.43837e+07	1.41208e+07	1.22464e+07	7.54954e+06	6.80814e+06			2	1	1	1	0	2			0.00520014	0.00695234	0.00708176	0.00816563	0	0.0293766			0.264011	0.102617	0.0894426	0.0810031	0	0.154962			0.00691793
2020	211755692	9.35309e+07	44.1692		2020	40.3647	15.3791	15.2527	13.3598	8.21343	7.43025			9.35309e+07		3.77535e+07	1.43842e+07	1.4266e+07	1.24956e+07	7.68209e+06	6.94958e+06			3	1	1	3	0	3			0.00794629	0.00695209	0.00700968	0.0240085	0	0.0431681			0.403433	0.102613	0.0885322	0.238165	0	0.227712			0.0106008
2021	213691000	9.36243e+07	43.8129		2021	39.6256	15.3859	15.4141	13.6315	8.35846	7.58446			9.36243e+07		3.70992e+07	1.44049e+07	1.44314e+07	1.27624e+07	7.82555e+06	7.1009e+06			1	1	0	1	1	2			0.00269548	0.00694207	0	0.00783552	0.0127787	0.0281655			0.136849	0.102465	0	0.0777283	0.0853614	0.148573			0.00550784
2022	203080756	88252121	43.4567		2022	38.8864	15.3927	15.5755	13.9032	8.50348	7.73866			88252121		34798332	13100126	12685510	11070717	8831591	7765845			2	2	2	3	1	2			0.0057474	0.015267	0.015766	0.0270985	0.011323	0.0257538			0.291796	0.225341	0.199125	0.268817	0.0756376	0.135851			0.0119615
	Azul	Censo 2022
	Vermelho	Censo 2010
	Verde	Censo 2000
	rosa	Projeção
	Vermelho escuro	n de obito - tabnet
	População padrão. Ahmad OB, Boschi-pinto C, Lopez AD. Age standardization of rates: a new WHO standard. GPE Discuss Pap Ser. 2001;1–14.

## Sheet: Cópia de Brancos
		Diferença 2010-2000	-0.601288			-0.739148	0.00682492	0.161415	0.271683	0.145024	0.154201																				World average population between 2000-2025:	50.77	14.76	12.63	9.92	6.68	5.275
		Diferença 20220-2010	-0.356282
					INDÍGENAS																			Óbito								Taxa de mortalidade								Taxa de mortalidade bruta * População padrão
	População Total	População especifica	Porcentagem			< 29 anos	30 a 39 anos	40 a 49 anos	50 a 59 anos	60 a 69 anos	70 anos ou mais			População específica		< 29 anos	30 a 39 anos	40 a 49 anos	50 a 59 anos	60 a 69 anos	70 anos ou mais			< 29 anos	30 a 39 anos	40 a 49 anos	50 a 59 anos	60 a 69 anos	70 anos ou mais			< 29 anos	30 a 39 anos	40 a 49 anos	50 a 59 anos	60 a 69 anos	70 anos ou mais			< 29 anos	30 a 39 anos	40 a 49 anos	50 a 59 anos	60 a 69 anos	70 anos ou mais			Taxa de mortalidade ajustada /idade na população padrão
2000	169872856	91298042	53.7449		2000	55.1477	15.2426	12.0244	7.92616	5.31296	4.34623			91298042		50348764	13916152	10978047	7236429	4850628	3968022			29	7	7	5	4	5			0.0575982	0.0503013	0.0637636	0.0690949	0.0824635	0.126007			2.92426	0.742447	0.805335	0.685421	0.550857	0.664689			0.0637078
2001	172385826	9.16121e+07	53.1436		2001	54.4085	15.2494	12.1858	8.19784	5.45798	4.50043			9.16121e+07		4.98448e+07	1.39703e+07	1.11637e+07	7.51022e+06	5.00017e+06	4.12294e+06			16	4	4	6	3	2			0.0320996	0.0286322	0.0358305	0.0798912	0.0599979	0.0485091			1.6297	0.422612	0.452539	0.79252	0.400786	0.255885			0.0395266
2002	174632960	9.17563e+07	52.5424		2002	54.4085	15.2494	12.1858	8.19784	5.45798	4.50043			9.17563e+07		4.99232e+07	1.39923e+07	1.11813e+07	7.52203e+06	5.00804e+06	4.12943e+06			9	3	4	3	4	1			0.0180277	0.0214404	0.0357742	0.0398828	0.0798715	0.0242164			0.915265	0.316461	0.451828	0.395638	0.533542	0.127742			0.0273952
2003	176871437	9.18689e+07	51.9411		2003	53.6694	15.2562	12.3472	8.46953	5.60301	4.65463			9.18689e+07		4.93055e+07	1.40157e+07	1.13433e+07	7.78086e+06	5.14742e+06	4.27616e+06			6	4	4	4	3	4			0.012169	0.0285394	0.0352632	0.0514082	0.0582816	0.0935419			0.617822	0.421242	0.445374	0.509969	0.389321	0.493433			0.0287615
2004	181569056	9.32171e+07	51.3398		2004	52.9302	15.263	12.5087	8.74121	5.74803	4.80883			9.32171e+07		4.93401e+07	1.42278e+07	1.16602e+07	8.1483e+06	5.35815e+06	4.48266e+06			9	5	4	7	1	3			0.0182408	0.0351426	0.0343047	0.0859074	0.0186632	0.0669246			0.926083	0.518704	0.433268	0.852202	0.12467	0.353027			0.0320683
2005	184184264	9.34523e+07	50.7385		2005	52.1911	15.2699	12.6701	9.01289	5.89305	4.96303			9.34523e+07		4.87738e+07	1.427e+07	1.18405e+07	8.42275e+06	5.50719e+06	4.63807e+06			11	6	6	2	2	4			0.0225531	0.0420462	0.0506737	0.0237452	0.0363161	0.0862428			1.14502	0.620601	0.640008	0.235552	0.242592	0.454931			0.0333754
2006	186770562	9.36415e+07	50.1372		2006	51.452	15.2767	12.8315	9.28457	6.03808	5.11724			9.36415e+07		4.81804e+07	1.43053e+07	1.20156e+07	8.69422e+06	5.65415e+06	4.79186e+06			9	2	6	4	2	3			0.0186798	0.0139808	0.0499351	0.0460076	0.0353723	0.0626062			0.948373	0.206357	0.63068	0.456395	0.236287	0.330248			0.0280736
2007	188187784	9.32205e+07	49.5359		2007	50.7128	15.2835	12.9929	9.55626	6.1831	5.27144			9.32205e+07		4.72747e+07	1.42474e+07	1.2112e+07	8.90839e+06	5.76392e+06	4.91406e+06			9	3	4	4	2	2			0.0190376	0.0210565	0.033025	0.0449015	0.0346986	0.0406995			0.966541	0.310794	0.417105	0.445423	0.231787	0.21469			0.0258544
2008	189605006	9.27825e+07	48.9346		2008	49.9737	15.2903	13.1543	9.82794	6.32812	5.42564			9.27825e+07		4.63668e+07	1.41867e+07	1.22049e+07	9.11861e+06	5.87139e+06	5.03404e+06			8	0	7	3	2	0			0.0172537	0	0.057354	0.0328998	0.0340635	0			0.875971	0	0.724381	0.326366	0.227544	0			0.0215351
2009	191480630	9.2549e+07	48.3333		2009	49.2345	15.2972	13.3157	10.0996	6.47315	5.57984			9.2549e+07		4.5566e+07	1.41574e+07	1.23236e+07	9.3471e+06	5.99083e+06	5.16408e+06			6	5	1	3	0	4			0.0131677	0.0353173	0.00811453	0.0320955	0	0.0774581			0.668524	0.521284	0.102487	0.318388	0	0.408591			0.0201857
2010	190755799	91051646	47.732		2010	47.7562	15.3108	13.6386	10.643	6.7632	5.88824			91051646		43482819	13940737	12418132	9690616	6158001	5361341			6	2	1	4	1	5			0.0137986	0.0143464	0.00805274	0.041277	0.016239	0.0932602			0.700553	0.211754	0.101706	0.409468	0.108477	0.491948			0.020232
2011	192379287	9.11412e+07	47.3758		2011	47.0171	15.3176	13.8	10.9147	6.90822	6.04244			9.11412e+07		4.28519e+07	1.39607e+07	1.25775e+07	9.94776e+06	6.29623e+06	5.50715e+06			6	3	2	5	0	4			0.0140017	0.021489	0.0159015	0.0502626	0	0.0726328			0.710867	0.317177	0.200836	0.498605	0	0.383138			0.0210988
2012	193904015	9.11727e+07	47.0195		2012	46.2779	15.3245	13.9614	11.1864	7.05324	6.19664			9.11727e+07		4.21928e+07	1.39717e+07	1.2729e+07	1.01989e+07	6.43063e+06	5.64965e+06			1	3	1	2	2	3			0.00237007	0.021472	0.00785609	0.01961	0.0311012	0.0531007			0.120329	0.316926	0.0992225	0.194531	0.207756	0.280106			0.0121844
2013	201032714	9.38083e+07	46.6632		2013	45.5388	15.3313	14.1228	11.458	7.19827	6.35085			9.38083e+07		4.27191e+07	1.4382e+07	1.32484e+07	1.07486e+07	6.75257e+06	5.95762e+06			1	1	1	4	3	0			0.00234087	0.00695313	0.0075481	0.0372142	0.0444275	0			0.118846	0.102628	0.0953325	0.369165	0.296776	0			0.00982403
2014	202768562	9.38959e+07	46.3069		2014	44.7996	15.3381	14.2842	11.7297	7.34329	6.50505			9.38959e+07		4.2065e+07	1.44018e+07	1.34123e+07	1.10137e+07	6.89505e+06	6.10797e+06			4	1	0	2	0	2			0.00950909	0.00694356	0	0.0181592	0	0.0327441			0.482777	0.102487	0	0.180139	0	0.172725			0.00937799
2015	204450049	9.39461e+07	45.9506		2015	44.0605	15.3449	14.4456	12.0014	7.48831	6.65925			9.39461e+07		4.13931e+07	1.4416e+07	1.35711e+07	1.12748e+07	7.03498e+06	6.2561e+06			0	3	0	3	2	1			0	0.0208103	0	0.0266079	0.0284294	0.0159844			0	0.30716	0	0.26395	0.189908	0.0843177			0.0084504
2016	206081432	9.39615e+07	45.5944		2016	43.3213	15.3518	14.6071	12.2731	7.63334	6.81345			9.39615e+07		4.07054e+07	1.44247e+07	1.3725e+07	1.1532e+07	7.1724e+06	6.40202e+06			2	1	1	1	2	2			0.00491336	0.00693254	0.00728597	0.00867154	0.0278847	0.0312401			0.249451	0.102324	0.0920218	0.0860217	0.18627	0.164792			0.00880572
2017	207660929	9.39418e+07	45.2381		2017	42.5822	15.3586	14.7685	12.5448	7.77836	6.96765			9.39418e+07		4.00025e+07	1.44281e+07	1.38738e+07	1.17848e+07	7.30713e+06	6.54554e+06			4	0	0	0	3	1			0.00999938	0	0	0	0.0410558	0.0152776			0.507669	0	0	0	0.274253	0.0805893			0.00862209
2018	208494900	9.35762e+07	44.8818		2018	41.843	15.3654	14.9299	12.8165	7.92338	7.12185			9.35762e+07		3.91551e+07	1.43784e+07	1.39708e+07	1.19932e+07	7.41441e+06	6.66436e+06			1	1	0	1	3	5			0.00255394	0.00695489	0	0.00833809	0.0404618	0.0750259			0.129664	0.102654	0	0.0827139	0.270285	0.395762			0.00980735
2019	210147125	9.35691e+07	44.5255		2019	41.1039	15.3722	15.0913	13.0881	8.06841	7.27605			9.35691e+07		3.84605e+07	1.43837e+07	1.41208e+07	1.22464e+07	7.54954e+06	6.80814e+06			2	1	1	1	0	2			0.00520014	0.00695234	0.00708176	0.00816563	0	0.0293766			0.264011	0.102617	0.0894426	0.0810031	0	0.154962			0.00691793
2020	211755692	9.35309e+07	44.1692		2020	40.3647	15.3791	15.2527	13.3598	8.21343	7.43025			9.35309e+07		3.77535e+07	1.43842e+07	1.4266e+07	1.24956e+07	7.68209e+06	6.94958e+06			3	1	1	3	0	3			0.00794629	0.00695209	0.00700968	0.0240085	0	0.0431681			0.403433	0.102613	0.0885322	0.238165	0	0.227712			0.0106008
2021	213691000	9.36243e+07	43.8129		2021	39.6256	15.3859	15.4141	13.6315	8.35846	7.58446			9.36243e+07		3.70992e+07	1.44049e+07	1.44314e+07	1.27624e+07	7.82555e+06	7.1009e+06			1	1	0	1	1	2			0.00269548	0.00694207	0	0.00783552	0.0127787	0.0281655			0.136849	0.102465	0	0.0777283	0.0853614	0.148573			0.00550784
2022	203080756	88252121	43.4567		2022	38.8864	15.3927	15.5755	13.9032	8.50348	7.73866			88252121		34798332	13100126	12685510	11070717	8831591	7765845			2	2	2	3	1	2			0.0057474	0.015267	0.015766	0.0270985	0.011323	0.0257538			0.291796	0.225341	0.199125	0.268817	0.0756376	0.135851			0.0119615
	Azul	Censo 2022
	Vermelho	Censo 2010
	Verde	Censo 2000
	rosa	Projeção
	Vermelho escuro	n de obito - tabnet
	População padrão. Ahmad OB, Boschi-pinto C, Lopez AD. Age standardization of rates: a new WHO standard. GPE Discuss Pap Ser. 2001;1–14.

[truncated: 9 more sheets: Pretos, Amarelo, Pardos, Indígenas, Norte, Nordeste, Sudeste, Sul, Centro-Oeste]
